# Supplementary material for: Development of early life gut resistome and mobilome across gestational ages and microbiota-modifying treatments
Source: eBioMedicine. 2023 May 13;92:104613. doi: 10.1016/j.ebiom.2023.104613 (PMC10192547; doi:10.1016/j.ebiom.2023.104613)
Supplement: Supplementary Tables S1–S5 [file mmc1.xlsx]

## Sheet: Legend
Table	Description
Table S1	Shotgun sequencing statistics
Table S2	Metadata of the samples included in the study.
Table S3	List of antibiotic resistant gens annotaion
Table S4	Metadata of the uploaded shotgun sequencing data to SRA
Table S5	Abbreviation of bacterial genera in Fig.4 A&B

## Sheet: Table S1
#SAMPLE	Number of raw paired-end reads	Number of reads removed due to quality trimming	% of reads removed due to quality trimming	Number of assembled contigs (>=1000bp)	Total length of assembled contigs (>= 1000 bp)	Largest contig	GC (%)	N50	N75	L50	L75
EP-15-1-Day7	1760289	1434002	18.536	1256	2803831	14842	33.38	2515	1571	335	695
EP-15-2-Day28	1370690	1208058	11.865	527	3451878	249940	56.32	88319	30503	13	27
EP-15-3-Day120	2001044	1722996	13.8951	3334	14237954	453239	51.39	30150	2305	59	852
EP-2-2-Day28	2184642	1915626	12.314	1210	5770752	249940	47.92	16321	3220	40	278
EP-2-3-Day120	2380366	1999604	15.9959	3230	17084686	256408	54.28	23309	3564	142	671
EP-2-4-Day365	37397567	36167345	3.28958	17441	144549878	717019	48.08	69612	12486	463	1591
EP-27-2-Day28	2862577	2358431	17.6116	899	9677459	872059	52.47	107220	24914	17	58
EP-27-3-Day120	2157861	1893825	12.236	5646	22334679	340303	48.26	10935	2194	271	1703
EP-28-2-Day28	5755854	3732397	35.1548	2270	9493784	249940	44.37	9573	2462	151	694
EP-28-3-Day120	2666827	2277341	14.6048	4074	17474049	335079	49.86	19075	2425	172	1094
EP-30-1-Day7	1246270	718591	42.3407	565	5013078	174070	50.83	34690	9339	30	105
EP-30-2-Day28	3260984	2608842	19.9983	1723	8679919	248108	46.8	17328	3879	88	357
EP-30-3-Day120	2347254	2046974	12.7928	9542	43084623	301802	49.5	7478	3105	1075	3375
EP-30-4-Day365	46423736	44656725	3.80627	19643	187008571	851096	45.83	61887	13969	723	2286
EP-33-1-Day7	1233406	767120	37.8047	186	2967369	268269	58.59	117703	52271	8	17
EP-33-2-Day28	2167915	1741025	19.6913	1734	7959027	515456	50.77	101968	2412	20	361
EP-35-2-Day28	2151526	1639914	23.779	800	11070767	443708	48.63	92429	30144	36	89
EP-35-3-Day120	4230635	3388457	19.9067	7483	37238686	620775	53.24	17301	3364	397	1692
EP-36-1-Day7	2130719	1772573	16.8087	2637	13846346	249941	58.26	28569	3221	81	586
EP-36-2-Day28	2932285	2344158	20.057	1858	11952218	248148	48.31	22376	5726	119	372
EP-36-3-Day120	1755496	1433835	18.3231	5180	22387658	335161	54.93	9998	2849	452	1534
EP-36-4-Day365	54785515	52518235	4.13847	11264	120044137	709351	46.92	62105	17121	424	1366
EP-37-1-Day7	2317077	2008989	13.2964	689	13640199	302747	54.01	88319	46576	47	100
EP-37-3-Day120	1898805	1642861	13.4792	11883	46642236	193224	51.94	6945	2504	1250	4232
EP-39-3-Day120	1967096	1673954	14.9023	4585	18332389	418367	52.05	7011	2466	387	1586
EP-39-4-Day365	37966632	36189347	4.68118	12194	143089534	661005	44.01	62189	19574	527	1544
EP-40-1-Day7	3041465	2741583	9.85979	900	7631079	248148	45.19	30503	7168	50	184
EP-40-2-Day28	3224929	2633812	18.3296	802	7656812	358813	53.05	67635	8060	28	116
EP-40-3-Day120	2512512	2250002	10.4481	3844	27703184	405807	48.43	26820	7284	204	689
EP-40-4-Day365	40783879	39515184	3.11078	10512	91616688	807395	47.35	61191	8776	296	1395
EP-4-1-Day7	2434216	2341099	3.82534	615	8296547	269373	53.79	75192	36182	35	76
EP-42-1-Day7	2687380	2124413	20.9485	815	4490626	249940	49.91	83171	3202	15	157
EP-42-3-Day120	2290777	2144542	6.38364	11106	32830128	68260	47.31	3886	1966	2093	5123
EP-4-2-Day28	1715735	1487839	13.2827	1126	8855854	441296	53.91	69592	7768	31	159
EP-4-3-Day120	2989314	2679946	10.3491	12967	51959904	478811	51.39	6798	2485	1162	4585
EP-4-4-Day365	34338965	32799599	4.48285	13636	102061615	679357	48.63	41004	7086	491	2059
EP-45-2-Day28	2600006	2160380	16.9087	2605	12507924	343557	51.94	12096	2973	120	703
EP-45-3-Day120	1769323	1583802	10.4854	3965	16160788	240882	49.12	12879	2278	189	1124
EP-46-1-Day7	2179102	1846482	15.2641	958	9632724	249940	43.47	55385	13376	47	130
EP-46-2-Day28	2431980	2129444	12.4399	3	4023	1509	40.67	1444	1070	2	3
EP-46-3-Day120	2358154	2168954	8.02322	1919	8327193	404983	49.51	67643	2141	30	439
EP-49-1-Day7	1372415	1202695	12.3665	46	5359541	747772	54.92	205434	103903	8	18
EP-49-2-Day28	2540703	2018019	20.5724	1236	12507691	248148	50.39	83170	29543	48	111
EP-50-1-Day7	1548028	1357128	12.3318	199	7595861	249940	56.77	87343	51505	27	56
EP-50-2-Day28	2523166	2089019	17.2064	1857	11087627	305305	55.19	61483	3668	48	287
EP-51-2-Day28	2468846	2007660	18.6802	3936	16506608	337366	52.51	7220	2691	383	1360
EP-51-3-Day120	2057122	1865606	9.3099	3585	15620329	181922	53.02	9891	2879	285	1047
EP-5-1-Day7	2615435	1743192	33.3498	481	3505215	249876	54.97	87343	30420	12	27
EP-5-2-Day28	1921378	1698276	11.6116	291	7930782	344477	58.56	81194	34255	28	66
EP-5-3-Day120	2310945	1891306	18.1588	4754	18359033	165066	51.03	9002	2186	307	1470
EP-55-1-Day7	914153	680506	25.5589	138	2906444	248148	58.84	93464	54819	10	20
EP-55-2-Day28	2869652	2214072	22.8453	5321	14972240	248148	48.31	3385	1670	728	2390
EP-55-3-Day120	2923172	2318293	20.6926	3172	16138037	248108	49.73	12716	3415	204	874
EP-56-1-Day7	1249526	1048325	16.1022	1213	9571373	262500	57.42	53718	9876	42	151
EP-56-3-Day120	2489999	2011092	19.2332	3233	17596488	248149	52.33	14339	4854	293	827
EP-56-4-Day365	35337805	34042607	3.66519	8960	101488424	811504	45.25	77730	19671	310	951
EP-58-1-Day7	2301607	1932456	16.0388	52	2816369	249939	59.81	109271	70054	8	16
EP-58-2-Day28	2399618	2001597	16.5868	2983	19688211	457997	49.97	29862	5720	130	531
EP-62-1-Day7	1412614	1231912	12.792	45	3844596	568147	51.17	174483	114558	7	14
EP-62-2-Day28	2473270	2087477	15.5985	468	4487007	568148	51.94	146538	101051	9	18
EP-62-3-Day120	3146684	2701482	14.1483	9310	35647710	325243	49.94	6946	2370	949	3272
EP-63-1-Day7	1446037	1248828	13.6379	74	98133	4804	53.58	1273	1088	30	51
EP-63-2-Day28	2206039	1804177	18.2165	2589	15568122	311727	54.41	13018	4324	198	736
EP-63-4-Day365	42589565	40319817	5.32935	34144	225396033	689620	48.45	26920	5323	1435	6573
EP-66-1-Day7	3432500	3177558	7.4273	977	3984941	73204	32.93	7130	2753	120	362
EP-66-2-Day28	3284742	2734496	16.7516	279	6347994	488545	55.63	197541	126422	9	19
EP-66-3-Day120	2749637	2348872	14.5752	5188	23055341	330592	49.66	12509	2646	224	1405
EP-66-4-Day365	36851082	35456798	3.78356	12868	144515779	853768	47.23	58492	16574	547	1706
EP-67-3-Day120	3001215	2502515	16.6166	5119	27487840	248148	51.66	16875	4036	328	1222
EP-68-1-Day7	1602025	1423076	11.1702	1295	10437357	218251	42.7	20213	6523	103	330
EP-68-2-Day28	3953804	3329929	15.7791	1695	11561157	249939	42.3	14684	5105	131	474
EP-68-3-Day120	3493855	2856459	18.2433	4318	17225759	211583	50.55	7453	2647	484	1480
EP-68-4-Day365	39398918	37955196	3.66437	15541	140642167	894005	43.26	47150	8788	653	2475
EP-76-2-Day28	2176924	1913457	12.1027	1065	12855722	414764	46.78	85608	27869	40	102
EP-76-4-Day365	35619088	33824214	5.03908	18221	135759188	886800	49.75	31861	5990	709	3581
EP-9-1-Day7	2960355	2162427	26.9538	1058	7611537	712144	55.98	128048	5524	16	87
EP-9-2-Day28	2355796	1935272	17.8506	797	14569283	503511	51.52	80497	22052	47	132
EP-9-3-Day120	2722871	2393997	12.0782	6745	19761272	229656	50.47	3680	1614	569	2781
FT-59-1-Day7	350421	258487	26.2353	540	5963176	271062	55.36	53389	25476	31	71
FT-59-2-Day28	2909284	2415312	16.9792	5581	19400099	128170	43.15	5232	2246	765	2250
FT-59-3-Day120	2651149	2280344	13.9866	8844	35256023	298264	52.91	7669	2374	592	2954
FT-59-4-Day365	31525063	30710659	2.58335	21081	150456043	726637	48.27	33455	6471	886	3649
FT-60-1-Day7	1427032	1127568	20.9851	2118	8127952	459891	52.39	24826	1938	38	600
FT-60-2-Day28	3029145	2547720	15.8931	3114	10783404	458716	53.55	4841	1970	201	1164
FT-60-3-Day120	3071561	2623794	14.5778	2625	17772209	219681	50.46	19012	5164	152	662
FT-61-1-Day7	1224796	1021312	16.6137	2435	9323378	185020	46.45	5601	2385	250	916
FT-61-2-Day28	1957272	1514390	22.6275	2203	7896759	331421	55.36	5044	2132	198	836
FT-61-3-Day120	3078388	2478794	19.4775	5956	22518723	331420	53.22	5343	2364	652	2291
FT-69-1-Day7	1310973	1130214	13.7882	2559	10591385	519439	48.89	10527	2411	110	772
FT-69-2-Day28	3107197	2561563	17.5603	4180	15310722	283298	48.44	5692	2291	492	1583
FT-69-3-Day120	3328424	2821638	15.226	3882	22375175	318404	50.17	36523	3862	142	674
FT-69-4-Day365	48053459	46420626	3.39795	20175	148680133	579627	44.66	27061	6414	1047	4031
FT-70-1-Day7	1680119	1459096	13.1552	2259	19223518	392114	47.18	27048	7318	127	499
FT-70-2-Day28	3014912	2548020	15.4861	2635	13412095	283513	52.01	74077	2759	49	346
FT-70-4-Day365	34105949	32795088	3.8435	10817	86538015	907348	44.26	52819	9754	325	1261
FT-71-1-Day7	1232121	1031186	16.3081	3688	15758543	591915	47.83	9223	2587	154	1063
FT-71-2-Day28	3269377	2768704	15.314	6538	30244870	515051	46.5	9112	2996	489	2073
FT-72-1-Day7	1457665	1228750	15.7042	180	5320812	539137	50.12	335518	101354	7	15
FT-72-2-Day28	3484478	2755256	20.9277	2777	13659310	513884	49.08	53562	2566	61	412
FT-72-3-Day120	3450195	2836599	17.7844	2926	17410637	508028	46.44	66753	3718	57	539
FT-72-4-Day365	37557530	36351979	3.20988	19998	161610468	922018	46.14	40067	8625	839	3077
FT-73-1-Day7	1619346	1425588	11.9652	2131	17511652	296507	49.54	31391	8283	136	416
FT-73-2-Day28	2379598	1753671	26.3039	1873	8647995	323210	54.86	20878	2730	56	450
FT-73-3-Day120	3206958	2693183	16.0206	4938	21388692	299528	54.11	8568	2724	337	1515
FT-74-1-Day7	1513435	1250632	17.3647	807	5634084	566424	56.93	204585	96815	9	18
FT-74-2-Day28	2561078	1895412	25.9916	11169	35918157	193851	47.1	4445	2060	1666	4733
FT-74-3-Day120	3322842	2828426	14.8793	13197	50145417	566306	47.11	5688	2507	1611	5031
FT-74-4-Day365	33596794	32733146	2.57063	16456	146854784	936091	46.93	55061	9372	570	2198
FT-75-1-Day7	2732511	2375942	13.0491	3780	24606061	303252	47.87	32604	7505	197	547
VP1-11-1-Day7	1763408	1536145	12.8877	544	879004	45018	36.77	1493	1191	176	343
VP1-11-2-Day28	2704724	2226455	17.6827	514	7912915	309231	58.22	101779	61999	25	50
VP1-11-3-Day120	2978346	2529169	15.0814	3597	24456252	307619	50.94	26395	7417	184	615
VP1-11-4-Day365	32684755	31214751	4.49752	20671	131040741	564015	48.75	35055	5141	714	3390
VP1-1-1-Day7	3376690	2983688	11.6387	57	5878756	462149	55.67	196552	118583	10	20
VP1-12-1-Day7	1833239	1419294	22.58	99	5968892	551725	54.97	139685	93832	13	26
VP1-12-2-Day28	1322152	1155507	12.6041	2084	12006971	396153	53.18	19921	4997	114	415
VP1-12-3-Day120	2720946	2437373	10.4219	10305	37271224	396152	49.66	4970	2400	1475	4220
VP1-13-1-Day7	1600342	1273250	20.4389	1146	6860756	381520	46.27	60012	3539	26	200
VP1-13-2-Day28	1311309	1177488	10.2051	680	7948611	327557	52.49	96096	37270	30	62
VP1-13-3-Day120	2277595	1805260	20.7383	4261	20125603	309517	50.85	10408	3183	298	1226
VP1-13-4-Day365	41432743	39938678	3.606	37847	269084380	788963	48.68	26936	5866	1937	7623
VP1-1-3-Day120	1910823	1645825	13.8683	1730	14719256	445391	54.16	41983	6358	83	331
VP1-19-1-Day7	1960936	1264082	35.5368	1621	10254248	396088	53.87	11044	5101	167	516
VP1-19-2-Day28	1906573	1670688	12.3722	2783	16370819	248155	56.45	14965	4123	153	734
VP1-19-4-Day365	47360984	45446482	4.04236	12154	120347828	815907	46.19	46504	10992	541	1902
VP1-21-1-Day7	1661938	1054404	36.5558	160	5406304	344720	50.51	96250	61767	16	34
VP1-21-2-Day28	6284291	4757512	24.2952	1646	12141759	381407	49.21	39721	6289	58	290
VP1-21-3-Day120	1986677	1815247	8.62898	4390	13088193	405349	46.71	3518	1651	323	1789
VP1-21-4-Day365	39367913	37768056	4.06386	9773	80085251	573805	46.24	41815	8400	397	1512
VP1-22-2-Day28	2786792	1962938	29.5628	947	10087440	248148	44.53	22498	10496	109	276
VP1-22-3-Day120	2771129	2292729	17.2637	4895	15406205	211586	49.67	4829	1880	601	1952
VP1-23-1-Day7	1682839	1059133	37.0627	1825	8946061	359030	45.02	37827	2834	48	419
VP1-23-2-Day28	3853066	2807019	27.1484	3131	10761202	248148	50.49	4236	2212	428	1338
VP1-23-3-Day120	2945517	2550975	13.3947	3130	17121798	357724	50.9	49265	3402	71	625
VP1-23-4-Day365	34333923	32863578	4.28248	21065	120144481	624450	45.33	36085	3677	595	4097
VP1-24-1-Day7	2050365	1254960	38.7933	61	4958743	671515	55.26	211761	110969	8	16
VP1-24-2-Day28	5565227	4386593	21.1785	115	5785532	531010	48.26	124630	68363	14	29
VP1-24-4-Day365	40292106	38088066	5.47015	15744	127378722	669270	47.15	30905	8355	778	2791
VP1-26-1-Day7	1935838	1158701	40.1447	588	6016815	302386	49.4	74538	36953	26	55
VP1-26-2-Day28	5522799	4297396	22.1881	665	10118597	311486	47.25	52052	22589	47	123
VP1-26-3-Day120	2675762	2420769	9.52973	5251	20517294	455680	49.25	10710	2140	269	1594
VP1-29-1-Day7	2472147	1390892	43.7375	617	5919870	585635	59.53	217474	68178	10	21
VP1-29-2-Day28	3114060	2647206	14.9918	3520	15623010	368697	52.12	28719	2359	89	779
VP1-29-3-Day120	2120645	1735018	18.1844	4387	24120589	170886	48.25	15229	4275	357	1123
VP1-3-2-Day28	2430769	2055908	15.4215	3155	14790311	248148	48.64	8490	3305	343	1045
VP1-3-3-Day120	1856304	1578791	14.9498	4505	24094811	367449	53.68	12034	3818	331	1256
VP1-34-1-Day7	1397792	884021	36.7559	933	9557196	206752	47.52	24498	9138	80	248
VP1-34-2-Day28	3011314	2417718	19.7122	6031	29838635	506819	46.53	10189	3468	489	1812
VP1-34-3-Day120	2188118	1790926	18.1522	8069	26747910	194571	49.62	4653	2055	1027	3277
VP1-3-4-Day365	36770761	35407265	3.7081	7149	46379801	574157	46.31	34538	4312	200	1534
VP1-38-1-Day7	2370377	2189918	7.61309	757	4364406	398174	36.28	58220	3401	14	124
VP1-38-2-Day28	2454554	1908014	22.2664	1464	11387546	386846	52.61	38145	10156	62	208
VP1-38-3-Day120	1707030	1418976	16.8746	7378	27447553	189652	51.84	7160	2193	644	2545
VP1-41-1-Day7	2464968	2227900	9.61749	76	5033389	460767	50.47	214208	107951	8	17
VP1-41-2-Day28	2426827	1904586	21.5195	1663	12385573	392020	53.75	19129	5432	79	418
VP1-41-3-Day120	2455884	2178526	11.2936	8169	36291114	260769	50.7	8615	2923	672	2602
VP1-41-4-Day365	39030473	37462324	4.01776	22789	164062062	865290	47.72	38562	6096	805	3808
VP1-43-1-Day7	2614326	2388467	8.63928	2400	11166335	283055	33.36	8225	3370	256	794
VP1-43-2-Day28	2111289	1833139	13.1744	2954	11934942	546522	51.08	22843	2011	75	725
VP1-43-3-Day120	1576258	1394139	11.5539	9396	39586031	134445	51.47	6856	2953	1271	3524
VP1-43-4-Day365	43303298	42028606	2.94364	990	11312412	307043	53.23	26648	11223	109	279
VP1-48-1-Day7	1296473	1193803	7.91918	930	7949552	223007	46.29	39693	6325	44	192
VP1-48-2-Day28	2817262	2443813	13.2557	1009	9200864	316284	52.07	81931	31059	32	78
VP1-48-3-Day120	2041188	1859537	8.89928	5775	24872163	357073	51.41	7148	2923	675	2076
VP1-52-1-Day7	1316981	1176048	10.7012	3295	20631450	497020	50.26	12060	4796	325	1003
VP1-52-2-Day28	3049140	2365910	22.4073	4440	18857942	328107	50.59	7098	2755	430	1538
VP1-52-3-Day120	1994451	1623991	18.5745	7508	35028271	162144	52.75	10604	3219	679	2273
VP1-52-4-Day365	41042506	39682470	3.31373	21380	191392311	848803	45.6	41853	9199	937	3463
VP1-53-1-Day7	2348478	1872824	20.2537	35	4874410	1096653	54.95	199232	127628	5	12
VP1-53-2-Day28	2720656	2179003	19.9089	2970	17758463	855983	51.82	11328	4616	299	923
VP1-53-3-Day120	3033432	2617668	13.7061	618	7989910	336962	53.25	68045	23857	27	77
VP1-53-4-Day365	41941563	39446136	5.94977	12527	109666719	590021	46.19	48759	10638	524	1726
VP1-54-1-Day7	1319718	1187102	10.0488	170	3931719	137750	38.8	47430	24898	26	55
VP1-54-2-Day28	2494707	1989360	20.2568	2283	12596278	290721	49.28	10548	3815	136	667
VP1-6-1-Day7	3156929	2586993	18.0535	969	4071074	91796	32.37	6639	3071	158	388
VP1-6-2-Day28	2000173	1673110	16.3517	129	7335734	344477	59.49	122003	70796	19	38
VP1-6-3-Day120	2050659	1757496	14.296	4903	22141909	250244	49.83	8272	3106	497	1652
VP1-64-1-Day7	2423045	2183469	9.88739	381	7791328	572234	41.87	63026	22722	27	80
VP1-64-2-Day28	2200867	1821281	17.2471	384	5566272	133643	50.29	33498	13641	45	108
VP1-64-3-Day120	2437129	2027587	16.8043	4763	22374398	230347	50.77	9017	3215	452	1529
VP1-64-4-Day365	48716247	47175346	3.16301	34392	198256449	1008874	49.38	21671	4130	1554	7353
VP1-6-4-Day365	35111498	35111498	0	26549	164596566	742533	49.23	25208	4558	1095	5316
VP1-65-1-Day7	1871619	1710103	8.62975	2565	12845052	292075	41.18	10780	3365	204	767
VP1-65-2-Day28	2244125	1559243	30.5189	1299	8319809	179996	51.08	18198	6646	95	279
VP1-65-3-Day120	3552068	3066303	13.6756	4955	23400244	321333	53.29	13757	2916	229	1348
VP1-65-4-Day365	43494573	42091546	3.22575	22007	168048192	751210	47.18	41701	7068	831	3475
VP1-7-1-Day7	2574372	2207389	14.2552	1004	3207053	37356	33.66	4962	2072	173	425
VP1-7-2-Day28	3093431	2658765	14.0513	4535	12154382	249939	51.46	2907	1678	774	2171
VP1-7-3-Day120	2993190	2566263	14.2633	6265	28004952	631880	49.82	15939	2769	282	1555
VP1-7-4-Day365	30184263	28635502	5.13102	14395	115658509	692256	47.31	44629	8178	531	2055
VP1-8-1-Day7	2436259	1980226	18.7186	587	3462835	218456	32.43	53667	3794	19	76
VP1-8-2-Day28	2153840	1693681	21.3646	2713	10508454	255502	42.88	9264	2172	133	835
VP1-8-3-Day120	2793919	2496940	10.6295	8032	29637322	550650	49.38	5925	2289	858	2969
VP2-10-1-Day7	1416976	1181795	16.5974	1133	2692688	13864	38	2720	1654	287	608
VP2-10-2-Day28	2659676	2310572	13.1258	3729	14120437	148796	52.05	6969	2371	390	1309
VP2-10-3-Day120	2029146	1720449	15.2131	4944	20810854	331816	50.15	8034	2706	478	1693
VP2-10-4-Day365	44596913	42819543	3.98541	17294	117034479	440889	47.12	35096	5575	660	2878
VP2-14-1-Day7	1757427	1316968	25.0627	258	5767664	306393	54.22	115169	83412	16	31
VP2-14-2-Day28	1583009	1436366	9.26356	2138	12608496	361701	45.22	38608	4140	57	356
VP2-16-1-Day7	1970110	1446050	26.6005	1297	7318036	258906	53.44	63784	3354	32	138
VP2-16-2-Day28	1548363	1376875	11.0754	1733	19981215	237491	51.49	25385	11654	212	505
VP2-16-3-Day120	2714859	2327599	14.2645	11490	39578860	174766	47.23	5022	2245	1695	4735
VP2-16-4-Day365	34826382	33519145	3.75358	19092	166403113	581289	44.32	43149	9758	898	2905
VP2-17-1-Day7	1809507	1350436	25.3699	768	10212594	221146	52.83	30499	11703	65	207
VP2-17-2-Day28	1388021	1223656	11.8417	932	14726225	347108	54.49	71112	20982	53	148
VP2-17-3-Day120	2620969	2302584	12.1476	8159	25464135	189043	47.35	4385	1855	981	3376
VP2-17-4-Day365	47730785	45215069	5.27064	22909	154511067	1024054	46.7	44382	5757	696	3447
VP2-18-1-Day7	1737110	1347811	22.4107	1569	5718451	216219	35.88	7160	1950	58	536
VP2-18-2-Day28	1202667	1062717	11.6366	1971	10281645	487900	53.3	110956	2759	24	233
VP2-18-3-Day120	3501323	3091345	11.7092	14883	45094171	361003	51.8	3930	1844	1971	6363
VP2-25-1-Day7	1778585	1048092	41.0716	3043	10748777	161635	47.1	6079	2036	228	1097
VP2-25-2-Day28	3058747	2728391	10.8004	2251	15499062	413104	48.41	77005	5727	54	251
VP2-25-3-Day120	2720079	2293327	15.689	7678	31639944	395061	49.25	7577	2635	699	2579
VP2-25-4-Day365	48744287	46907309	3.7686	11444	92955492	654081	45.13	39023	7339	471	1901
VP2-31-1-Day7	2169424	1367197	36.9788	990	11312412	307043	53.23	26648	11223	109	279
VP2-31-2-Day28	2334012	1845272	20.9399	3004	14099891	431723	47.24	26155	2815	83	742
VP2-31-3-Day120	2054574	1786569	13.0443	1203	11221939	274320	54.09	81207	31261	39	95
VP2-47-1-Day7	1726183	1634691	5.30025	86	2390285	189141	32.03	52364	26979	14	30
VP2-47-3-Day120	2469781	2163365	12.4066	4922	22751573	235663	49.91	21583	2690	220	1006
VP2-47-4-Day365	47085134	45225550	3.94941	16216	141642203	809119	47.45	65024	13679	501	1611

## Sheet: Table S2
Sample_ID	Accession	TimePoint	Birth_weight	Gestational_age	Birth_mode	Antibiotics	Probiotics	Duration of the probiotic administration	Intervention	maternal_antibiotics	Milk_type	Total_duration_AB	Total_duration_1st_week	AB_duration_after_first_week	Nutrients	Cluster	Maturation	S.obs	S.chao1	se.chao1	data_shannon	data_simpson	AB_prenatalt	AB_first_week	AB_after_first_week	Days_parenteral_feed	NEC	Weight_discharge	Age_discharge	Age_discharge (mth)	Hospital
EP-15-1	SRR22213134	Day7	625	26	CS	Yes	Yes	48	Antibiotics+probiotics	No	BM	12	6	6	Yes	MC-1	Immature	2	3	2.04124	0.151732	0.0675597	0	1	1	16	0	5580	161	5.36667	STAVANGER
EP-15-2	SRR22213046	Day28	625	26	CS	Yes	Yes	48	Antibiotics+probiotics	No	BM	12	6	6	Yes	MC-4	Mature	4	10	6.97137	0.134855	0.0477613	0	1	1	16	0	5580	161	5.36667	STAVANGER
EP-15-3	SRR22213031	Day120	625	26	CS	Yes	Yes	48	Antibiotics+probiotics	No	BM	12	6	6	Yes	MC-3	Immature	11	66	34.818	1.04724	0.590048	0	1	1	16	0	5580	161	5.36667	STAVANGER
EP-2-2	SRR22212936	Day28	814	27	CS	Yes	Yes	44	Antibiotics+probiotics	No	BM	8	7	1	Yes	MC-4	Mature	5	15	10.0416	0.493417	0.258687	0	1	1	8	0	3646	91	3.03333	TROMSØ
EP-2-3	SRR22212925	Day120	814	27	CS	Yes	Yes	44	Antibiotics+probiotics	No	BM	8	7	1	Yes	MC-4	Mature	11	66	34.818	0.727933	0.339361	0	1	1	8	0	3646	91	3.03333	TROMSØ
EP-2-4	SRR22213133	Day365	814	27	CS	Yes	Yes	44	Antibiotics+probiotics	No	NA	8	7	1	Yes	MC-5	Mature	41	861	259.326	1.90182	0.696164	0	1	1	8	0	3646	91	3.03333	TROMSØ
EP-27-2	SRR22213122	Day28	800	25	Vag	Yes	Yes	58	Antibiotics+probiotics	No	BM	18	7	11	Yes	MC-4	Mature	4	10	6.97137	0.571279	0.363277	0	1	1	13	0	2863	90	3	HAUKELAND
EP-27-3	SRR22213111	Day120	800	25	Vag	Yes	Yes	58	Antibiotics+probiotics	No	BM	18	7	11	Yes	MC-4	Mature	16	136	61.9962	1.62819	0.747876	0	1	1	13	0	2863	90	3	HAUKELAND
EP-28-2	SRR22213068	Day28	935	26	Vag	Yes	Yes	54	Antibiotics+probiotics	No	BM	7	7	0	Yes	MC-4	Mature	5	15	10.0416	0.921629	0.487431	0	1	0	7	0	2630	68	2.26667	ULLEVAAL
EP-28-3	SRR22213057	Day120	935	26	Vag	Yes	Yes	54	Antibiotics+probiotics	No	BM	7	7	0	Yes	MC-4	Mature	12	78	39.8314	1.28903	0.642042	0	1	0	7	0	2630	68	2.26667	ULLEVAAL
EP-30-1	SRR22213045	Day7	1060	27	CS	Yes	Yes	NA	Antibiotics+probiotics	Yes	BM	6	4	2	Yes	MC-4	Mature	3	6	4.28661	0.695306	0.420328	1	1	1	4	0	0	76	2.53333	TROMSØ
EP-30-2	SRR22213002	Day28	1060	27	CS	Yes	Yes	NA	Antibiotics+probiotics	Yes	BM	6	4	2	Yes	MC-4	Mature	8	36	21.2027	1.11243	0.603656	1	1	1	4	0	0	76	2.53333	TROMSØ
EP-30-3	SRR22212991	Day120	1060	27	CS	Yes	Yes	NA	Antibiotics+probiotics	Yes	BM/F	6	4	2	Yes	MC-4	Mature	18	171	74.243	1.59568	0.686348	1	1	1	4	0	0	76	2.53333	TROMSØ
EP-30-4	SRR22212980	Day365	1060	27	CS	Yes	Yes	NA	Antibiotics+probiotics	Yes	NA	6	4	2	Yes	MC-1	Immature	42	903	268.95	2.66348	0.904119	1	1	1	4	0	0	76	2.53333	TROMSØ
EP-33-1	SRR22212969	Day7	1150	27	CS	Yes	Yes	44	Antibiotics+probiotics	No	BM	3	3	0	Yes	MC-4	Mature	4	10	6.97137	0.136833	0.0487201	0	1	0	3	0	3000	68	2.26667	AHUS
EP-33-2	SRR22212958	Day28	1150	27	CS	Yes	Yes	44	Antibiotics+probiotics	No	BM	3	3	0	Yes	MC-2	Immature	5	15	10.0416	0.383533	0.157141	0	1	0	3	0	3000	68	2.26667	AHUS
EP-35-2	SRR22212947	Day28	1140	26	CS	Yes	Yes	NA	Antibiotics+probiotics	No	BM	11	4	7	Yes	MC-2	Immature	7	28	17.1847	1.06288	0.610271	0	1	1	12	0	0	0	0	ULLEVAAL
EP-35-3	SRR22213096	Day120	1140	26	CS	Yes	Yes	NA	Antibiotics+probiotics	No	F	11	4	7	Yes	MC-4	Mature	18	171	74.243	1.3347	0.592209	0	1	1	12	0	0	0	0	ULLEVAAL
EP-36-1	SRR22213085	Day7	950	26	CS	Yes	Yes	NA	Antibiotics+probiotics	No	BM	13	4	9	Yes	MC-4	Mature	6	21	13.4563	0.688931	0.402049	0	1	1	6	0	0	0	0	ULLEVAAL
EP-36-2	SRR22213074	Day28	950	26	CS	Yes	Yes	NA	Antibiotics+probiotics	No	BM	13	4	9	Yes	MC-4	Mature	7	28	17.1847	1.09992	0.606259	0	1	1	6	0	0	0	0	ULLEVAAL
EP-36-3	SRR22213030	Day120	950	26	CS	Yes	Yes	NA	Antibiotics+probiotics	No	F	13	4	9	Yes	MC-4	Mature	17	153	68.0278	1.59842	0.744073	0	1	1	6	0	0	0	0	ULLEVAAL
EP-36-4	SRR22213019	Day365	950	26	CS	Yes	Yes	NA	Antibiotics+probiotics	No	F	13	4	9	Yes	MC-1	Immature	29	435	153.476	1.77505	0.686568	0	1	1	6	0	0	0	0	ULLEVÅLL
EP-37-1	SRR22213008	Day7	890	26	CS	Yes	Yes	49	Antibiotics+probiotics	No	BM	12	5	7	Yes	MC-2	Immature	4	10	6.97137	0.963638	0.55211	0	1	1	7	0	3245	86	2.86667	ULLEVAAL
EP-37-3	SRR22213007	Day120	890	26	CS	Yes	Yes	49	Antibiotics+probiotics	No	BM/F	12	5	7	Yes	MC-1	Immature	17	153	68.0278	2.05674	0.832442	0	1	1	7	0	3245	86	2.86667	ULLEVAAL
EP-39-3	SRR22212942	Day120	690	24	Vag	Yes	Yes	71	Antibiotics+probiotics	No	BM/F	42	7	35	Yes	MC-2	Immature	7	28	17.1847	0.917133	0.425892	0	1	1	9	1	2020	100	3.33333	HAUKELAND
EP-39-4	SRR22212941	Day365	690	24	Vag	Yes	Yes	71	Antibiotics+probiotics	No	F	42	7	35	Yes	MC-2	Immature	34	595	195.336	2.09816	0.792562	0	1	1	9	1	2020	100	3.33333	HAUKELAND
EP-40-1	SRR22212940	Day7	675	26	CS	Yes	Yes	28	Antibiotics+probiotics	No	BM	2	2	0	Yes	MC-2	Immature	4	10	6.97137	0.764524	0.452133	0	1	0	14	0	0	0	0	STOLAVS
EP-40-2	SRR22212939	Day28	675	26	CS	Yes	Yes	28	Antibiotics+probiotics	No	BM	2	2	0	Yes	MC-4	Mature	2	3	2.04124	0.35349	0.201024	0	1	0	14	0	0	0	0	ST OLAVS
EP-40-3	SRR22212938	Day7	685	27	CS	Yes	Yes	56	Antibiotics+probiotics	No	BM	6	6	0	Yes	MC-1	Immature	14	105	50.5078	0.633641	0.242097	0	1	0	5	0	1882	66	2.2	HAUKELAND
EP-40-4	SRR22212937	Day120	685	27	CS	Yes	Yes	56	Antibiotics+probiotics	No	NA	6	6	0	Yes	MC-2	Immature	4	10	6.97137	0.366215	0.186221	0	1	0	5	0	1882	66	2.2	HAUKELAND
EP-4-1	SRR22212935	Day7	680	25	CS	Yes	Yes	58	Antibiotics+probiotics	Yes	BM	12	7	5	Yes	MC-4	Mature	4	10	6.97137	0.81792	0.466175	1	1	1	11	0	3210	99	3.3	ST OLAVS
EP-4-2	SRR22212932	Day28	680	25	CS	Yes	Yes	58	Antibiotics+probiotics	Yes	BM	12	7	5	Yes	MC-2	Immature	2	3	2.04124	0.110491	0.0454494	1	1	1	11	0	3210	99	3.3	ST OLAVS
EP-42-1	SRR22212934	Day120	675	26	CS	Yes	Yes	28	Antibiotics+probiotics	No	BM/F	2	2	0	Yes	MC-1	Immature	21	231	93.9403	2.29517	0.884176	0	1	0	14	0	0	0	0	ST OLAVS
EP-42-3	SRR22212933	Day365	675	26	CS	Yes	Yes	28	Antibiotics+probiotics	No	NA	2	2	0	Yes	MC-5	Mature	33	561	186.697	1.43184	0.660422	0	1	0	14	0	0	0	0	ST.OLAVS
EP-4-3	SRR22212931	Day120	680	25	CS	Yes	Yes	58	Antibiotics+probiotics	Yes	BM/F	12	7	5	Yes	MC-5	Mature	13	91	45.0642	1.50762	0.716282	1	1	1	11	0	3210	99	3.3	ST OLAVS
EP-4-4	SRR22212930	Day365	680	25	CS	Yes	Yes	58	Antibiotics+probiotics	Yes	F	12	7	5	Yes	MC-5	Mature	22	253	100.842	1.49396	0.648993	1	1	1	11	0	3210	99	3.3	ST.OLAVS
EP-45-2	SRR22212929	Day28	850	26	Vag	Yes	Yes	49	Antibiotics+probiotics	No	BM	3	2	1	Yes	MC-2	Immature	5	15	10.0416	0.950291	0.467204	0	1	1	16	0	2875	82	2.73333	ST OLAVS
EP-45-3	SRR22212928	Day120	850	26	Vag	Yes	Yes	49	Antibiotics+probiotics	No	NA	3	2	1	Yes	MC-5	Mature	10	55	30.0341	0.666274	0.291129	0	1	1	16	0	2875	82	2.73333	ST OLAVS
EP-46-1	SRR22212927	Day7	730	24	Vag	Yes	Yes	22	Antibiotics+probiotics	Yes	BM	5	5	0	Yes	MC-4	Mature	6	21	13.4563	1.10155	0.617949	1	1	0	117	1	0	0	0	TROMSØ
EP-46-2	SRR22212926	Day28	730	24	Vag	Yes	Yes	22	Antibiotics+probiotics	Yes	BM	5	5	0	Yes	MC-1	Immature	0	0	NA	0	1	1	1	0	117	1	0	0	0	TROMSØ
EP-46-3	SRR22212924	Day120	730	24	Vag	Yes	Yes	22	Antibiotics+probiotics	Yes	BM/F	5	5	0	Yes	MC-2	Immature	4	10	6.97137	0.202309	0.0801552	1	1	0	117	1	0	0	0	TROMSØ
EP-49-1	SRR22212923	Day7	945	26	Vag	Yes	Yes	34	Antibiotics+probiotics	Yes	BM	8	5	3	Yes	MC-3	Immature	1	1	0	0	0	1	1	1	13	0	2736	71	2.36667	AHUS
EP-49-2	SRR22212922	Day28	945	26	Vag	Yes	Yes	34	Antibiotics+probiotics	Yes	BM	8	5	3	Yes	MC-3	Immature	9	45	25.4912	1.27464	0.687084	1	1	1	13	0	2736	71	2.36667	AHUS
EP-50-1	SRR22212921	Day28	790	26	CS	Yes	Yes	44	Antibiotics+probiotics	No	BM	20	2	18	Yes	MC-4	Mature	10	55	30.0341	0.847941	0.433326	0	1	1	21	0	3060	95	3.16667	TROMSØ
EP-50-2	SRR22212920	Day120	790	26	CS	Yes	Yes	44	Antibiotics+probiotics	No	BM	20	2	18	Yes	MC-4	Mature	2	3	2.04124	0.12009	0.0504074	0	1	1	21	0	3060	95	3.16667	TROMSØ
EP-5-1	SRR22212917	Day7	925	26	CS	Yes	Yes	40	Antibiotics+probiotics	No	BM	4	2	2	Yes	MC-4	Mature	3	6	4.28661	0.573267	0.36518	0	1	1	12	0	3537	95	3.16667	TROMSØ
EP-51-2	SRR22212919	Day28	650	25	Vag	Yes	Yes	60	Antibiotics+probiotics	Yes	BM	19	7	12	Yes	MC-3	Immature	4	10	6.97137	0.254473	0.114851	1	1	1	9	0	0	97	3.23333	HAUKELAND
EP-51-3	SRR22212918	Day120	650	25	Vag	Yes	Yes	60	Antibiotics+probiotics	Yes	BM/F	19	7	12	Yes	MC-4	Mature	11	66	34.818	0.757694	0.323134	1	1	1	9	0	0	97	3.23333	HAUKELAND
EP-5-2	SRR22212916	Day28	925	26	CS	Yes	Yes	40	Antibiotics+probiotics	No	BM	4	2	2	Yes	MC-4	Mature	5	15	10.0416	0.99056	0.556768	0	1	1	12	0	3537	95	3.16667	TROMSØ
EP-5-3	SRR22212915	Day7	650	25	Vag	Yes	Yes	60	Antibiotics+probiotics	Yes	BM	19	7	12	Yes	MC-1	Immature	9	45	25.4912	1.26635	0.575723	1	1	1	9	0	0	97	3.23333	HAUKELAND
EP-55-1	SRR22213132	Day7	980	29	CS	Yes	Yes	NA	Antibiotics+probiotics	No	BM	5	5	0	Yes	MC-4	Mature	3	6	4.28661	0.074053	0.0259263	0	1	0	5	0	2533	58	1.93333	HAUKELAND
EP-55-2	SRR22213131	Day28	980	29	CS	Yes	Yes	NA	Antibiotics+probiotics	No	BM	5	5	0	Yes	MC-4	Mature	10	55	30.0341	1.12458	0.481239	0	1	0	5	0	2533	58	1.93333	HAUKELAND
EP-55-3	SRR22213130	Day120	980	29	CS	Yes	Yes	NA	Antibiotics+probiotics	No	BM/F	5	5	0	Yes	MC-4	Mature	13	91	45.0642	0.972792	0.498706	0	1	0	5	0	2533	58	1.93333	HAUKELAND
EP-56-1	SRR22213129	Day7	640	27	CS	Yes	Yes	31	Antibiotics+probiotics	No	BM	6	3	3	Yes	MC-3	Immature	3	6	4.28661	0.192161	0.0881698	0	1	1	6	0	0	0	0	STAVANGER
EP-56-3	SRR22213128	Day120	640	27	CS	Yes	Yes	31	Antibiotics+probiotics	No	BM/F	6	3	3	Yes	MC-2	Immature	8	36	21.2027	0.806586	0.36204	0	1	1	6	0	0	0	0	STAVANGER
EP-56-4	SRR22213127	Day365	640	27	CS	Yes	Yes	31	Antibiotics+probiotics	No	NA	6	3	3	Yes	MC-1	Immature	29	435	153.476	1.75636	0.67784	0	1	1	6	0	0	0	0	STAVANGER
EP-58-1	SRR22213126	Day7	735	25	CS	Yes	Yes	38	Antibiotics+probiotics	Yes	BM	34	7	27	Yes	MC-4	Mature	3	6	4.28661	0.0203823	0.00576236	1	1	1	65	0	3116	122	4.06667	HAUKELAND
EP-58-2	SRR22213125	Day28	735	25	CS	Yes	Yes	38	Antibiotics+probiotics	Yes	BM	34	7	27	Yes	MC-2	Immature	8	36	21.2027	1.21034	0.566631	1	1	1	65	0	3116	122	4.06667	HAUKELAND
EP-62-1	SRR22213124	Day7	880	27	Vag	Yes	Yes	46	Antibiotics+probiotics	No	BM	23	7	16	Yes	MC-1	Immature	2	3	2.04124	0.00079684	0.000151988	0	1	1	13	0	2856	83	2.76667	HAUKELAND
EP-62-2	SRR22213123	Day28	880	27	Vag	Yes	Yes	46	Antibiotics+probiotics	No	BM	23	7	16	Yes	MC-1	Immature	2	3	2.04124	0.0234586	0.00703607	0	1	1	13	0	2856	83	2.76667	HAUKELAND
EP-62-3	SRR22213121	Day120	880	27	Vag	Yes	Yes	46	Antibiotics+probiotics	No	BM/F	23	7	16	Yes	MC-2	Immature	15	120	56.1541	1.39674	0.628077	0	1	1	13	0	2856	83	2.76667	HAUKELAND
EP-63-1	SRR22213120	Day7	835	27	Vag	Yes	Yes	46	Antibiotics+probiotics	No	BM	9	7	2	Yes	MC-4	Mature	1	1	0	0	0	0	1	1	9	0	2709	85	2.83333	HAUKELAND
EP-63-2	SRR22213119	Day28	835	27	Vag	Yes	Yes	46	Antibiotics+probiotics	No	BM	9	7	2	Yes	MC-2	Immature	5	15	10.0416	0.606745	0.304264	0	1	1	9	0	2709	85	2.83333	HAUKELAND
EP-63-4	SRR22213118	Day365	835	27	Vag	Yes	Yes	46	Antibiotics+probiotics	No	NA	9	7	2	Yes	MC-5	Mature	47	1128	318.787	2.23284	0.814892	0	1	1	9	0	2709	85	2.83333	HAUKELAND
EP-66-1	SRR22213117	Day7	444	27	CS	Yes	Yes	40	Antibiotics+probiotics	No	BM	18	7	11	Yes	MC-1	Immature	1	1	0	0	0	0	1	1	12	0	2477	113	3.76667	HAUKELAND
EP-66-2	SRR22213116	Day28	444	27	CS	Yes	Yes	40	Antibiotics+probiotics	No	BM	18	7	11	Yes	MC-3	Immature	3	6	4.28661	0.190567	0.0824648	0	1	1	12	0	2477	113	3.76667	HAUKELAND
EP-66-3	SRR22213115	Day120	444	27	CS	Yes	Yes	40	Antibiotics+probiotics	No	BM/F	18	7	11	Yes	MC-4	Mature	16	136	61.9962	1.38974	0.699771	0	1	1	12	0	2477	113	3.76667	HAUKELAND
EP-66-4	SRR22213114	Day365	444	27	CS	Yes	Yes	40	Antibiotics+probiotics	No	BM/F	18	7	11	Yes	MC-5	Mature	29	435	153.476	2.06403	0.81151	0	1	1	12	0	2477	113	3.76667	HAUKELAND
EP-67-3	SRR22213113	Day120	840	27	CS	Yes	Yes	76	Antibiotics+probiotics	No	BM	10	7	3	Yes	MC-4	Mature	16	136	61.9962	1.66551	0.749586	0	1	1	10	0	912	11	0.366667	HAUKELAND
EP-68-1	SRR22213112	Day7	950	28	CS	Yes	Yes	33	Antibiotics+probiotics	No	BM	5	5	0	Yes	MC-1	Immature	4	10	6.97137	1.22631	0.678046	0	1	0	5	0	2202	54	1.8	HAUKELAND
EP-68-2	SRR22213110	Day28	950	28	CS	Yes	Yes	33	Antibiotics+probiotics	No	BM	5	5	0	Yes	MC-4	Mature	6	21	13.4563	1.07438	0.538695	0	1	0	5	0	2202	54	1.8	HAUKELAND
EP-68-3	SRR22213109	Day120	950	28	CS	Yes	Yes	33	Antibiotics+probiotics	No	F	5	5	0	Yes	MC-4	Mature	8	36	21.2027	0.597354	0.236398	0	1	0	5	0	2202	54	1.8	HAUKELAND
EP-68-4	SRR22213108	Day365	950	28	CS	Yes	Yes	33	Antibiotics+probiotics	No	F	5	5	0	Yes	MC-4	Mature	38	741	231.164	1.81413	0.751538	0	1	0	5	0	2202	54	1.8	HAUKELAND
EP-76-2	SRR22213107	Day28	555	27	CS	Yes	Yes	46	Antibiotics+probiotics	No	BM	7	7	0	Yes	MC-4	Mature	4	10	6.97137	1.22562	0.686774	0	1	0	9	0	3288	85	2.83333	TROMSØ
EP-76-4	SRR22213106	Day365	555	27	CS	Yes	Yes	46	Antibiotics+probiotics	No	NA	7	7	0	Yes	MC-5	Mature	28	406	145.515	1.87994	0.765452	0	1	0	9	0	3288	85	2.83333	TROMSØ
EP-9-1	SRR22213105	Day7	620	24	CS	Yes	Yes	76	Antibiotics+probiotics	Yes	BM	11	6	5	Yes	MC-3	Immature	3	6	4.28661	0.127623	0.0466223	1	1	1	6	0	2425	79	2.63333	STAVANGER
EP-9-2	SRR22213104	Day28	620	24	CS	Yes	Yes	76	Antibiotics+probiotics	Yes	BM	11	6	5	Yes	MC-3	Immature	6	21	13.4563	1.28852	0.703553	1	1	1	6	0	2425	79	2.63333	STAVANGER
EP-9-3	SRR22213102	Day120	620	24	CS	Yes	Yes	76	Antibiotics+probiotics	Yes	BM/F	11	6	5	Yes	MC-5	Mature	13	91	45.0642	1.18412	0.533478	1	1	1	6	0	2425	79	2.63333	STAVANGER
FT-59-1	SRR22213070	Day7	3075	41	Vag	No	No	0	Control	No	BM	0	0	0	No	MC-3	Immature	4	10	6.97137	0.208929	0.0781497	0	0	0	0	0	0	0	0	TROMSØ
FT-59-2	SRR22213069	Day28	3075	41	Vag	No	No	0	Control	No	NA	0	0	0	No	MC-1	Immature	11	66	34.818	1.54329	0.737188	0	0	0	0	0	0	0	0	TROMSØ
FT-59-3	SRR22213067	Day120	3075	41	Vag	No	No	0	Control	No	BM	0	0	0	No	MC-4	Mature	18	171	74.243	1.60172	0.713636	0	0	0	0	0	0	0	0	TROMSØ
FT-59-4	SRR22213066	Day365	3075	41	Vag	No	No	0	Control	No	BM	0	0	0	No	MC-5	Mature	37	703	222.02	1.99919	0.758059	0	0	0	0	0	0	0	0	TROMSØ
FT-60-1	SRR22213065	Day7	3305	40	Vag	No	No	0	Control	NA	BM	0	0	0	No	MC-4	Mature	5	15	10.0416	0.205816	0.0792223	0	0	0	0	0	0	0	0	TROMSØ
FT-60-2	SRR22213063	Day28	3305	40	Vag	No	No	0	Control	NA	NA	0	0	0	No	MC-4	Mature	5	15	10.0416	0.0596175	0.018084	0	0	0	0	0	0	0	0	TROMSØ
FT-60-3	SRR22213064	Day120	3305	40	Vag	No	No	0	Control	NA	NA	0	0	0	No	MC-4	Mature	6	21	13.4563	1.00798	0.541139	0	0	0	0	0	0	0	0	TROMSØ
FT-61-1	SRR22213062	Day7	3702	41	Vag	No	No	0	Control	NA	BM	0	0	0	No	MC-4	Mature	5	15	10.0416	0.449067	0.214836	0	0	0	0	0	0	0	0	TROMSØ
FT-61-2	SRR22213061	Day28	3702	41	Vag	No	No	0	Control	NA	NA	0	0	0	No	MC-4	Mature	5	15	10.0416	0.259424	0.106458	0	0	0	0	0	0	0	0	TROMSØ
FT-61-3	SRR22213060	Day120	3702	41	Vag	No	No	0	Control	NA	NA	0	0	0	No	MC-4	Mature	9	45	25.4912	1.04844	0.484205	0	0	0	0	0	0	0	0	TROMSØ
FT-69-1	SRR22213059	Day7	4815	39	Vag	No	No	0	Control	NA	BM	0	0	0	No	MC-4	Mature	9	45	25.4912	0.458067	0.25255	0	0	0	0	0	0	0	0	TROMSØ
FT-69-2	SRR22213058	Day28	4815	39	Vag	No	No	0	Control	NA	NA	0	0	0	No	MC-4	Mature	8	36	21.2027	0.423786	0.18891	0	0	0	0	0	0	0	0	TROMSØ
FT-69-3	SRR22213056	Day120	4815	39	Vag	No	No	0	Control	NA	NA	0	0	0	No	MC-5	Mature	7	28	17.1847	1.09529	0.600256	0	0	0	0	0	0	0	0	TROMSØ
FT-69-4	SRR22213055	Day365	4815	39	Vag	No	No	0	Control	NA	F	0	0	0	No	MC-5	Mature	37	703	222.02	1.88594	0.74372	0	0	0	0	0	0	0	0	TROMSØ
FT-70-1	SRR22213054	Day7	3455	41	Vag	No	No	0	Control	NA	BM	0	0	0	No	MC-5	Mature	9	45	25.4912	1.14201	0.667927	0	0	0	0	0	0	0	0	TROMSØ
FT-70-2	SRR22213052	Day28	3455	41	Vag	No	No	0	Control	NA	NA	0	0	0	No	MC-4	Mature	12	78	39.8314	0.655304	0.330772	0	0	0	0	0	0	0	0	TROMSØ
FT-70-4	SRR22213053	Day365	3455	41	Vag	No	No	0	Control	NA	BM	0	0	0	No	MC-5	Mature	31	496	169.815	1.37239	0.551207	0	0	0	0	0	0	0	0	TROMSØ
FT-71-1	SRR22213051	Day7	3635	41	Vag	No	No	0	Control	NA	BM	0	0	0	No	MC-4	Mature	7	28	17.1847	1.0317	0.515658	0	0	0	0	0	0	0	0	TROMSØ
FT-71-2	SRR22213050	Day28	3635	41	Vag	No	No	0	Control	NA	NA	0	0	0	No	MC-4	Mature	11	66	34.818	1.36892	0.656305	0	0	0	0	0	0	0	0	TROMSØ
FT-72-1	SRR22213049	Day7	3714	38	Vag	No	No	0	Control	NA	BM	0	0	0	No	MC-2	Immature	4	10	6.97137	0.0489546	0.0154742	0	0	0	0	0	0	0	0	TROMSØ
FT-72-2	SRR22213048	Day28	3714	38	Vag	No	No	0	Control	NA	NA	0	0	0	No	MC-4	Mature	10	55	30.0341	1.09756	0.595535	0	0	0	0	0	0	0	0	TROMSØ
FT-72-3	SRR22213047	Day120	3714	38	Vag	No	No	0	Control	NA	NA	0	0	0	No	MC-3	Immature	6	21	13.4563	1.08934	0.594641	0	0	0	0	0	0	0	0	TROMSØ
FT-72-4	SRR22213044	Day365	3714	38	Vag	No	No	0	Control	NA	BM	0	0	0	No	MC-5	Mature	35	630	204.104	2.0616	0.814542	0	0	0	0	0	0	0	0	TROMSØ
FT-73-1	SRR22213043	Day7	3424	40	Vag	No	No	0	Control	NA	BM	0	0	0	No	MC-1	Immature	7	28	17.1847	1.45008	0.711053	0	0	0	0	0	0	0	0	TROMSØ
FT-73-2	SRR22213042	Day28	3424	40	Vag	No	No	0	Control	NA	NA	0	0	0	No	MC-4	Mature	11	66	34.818	0.413432	0.172578	0	0	0	0	0	0	0	0	TROMSØ
FT-73-3	SRR22213041	Day120	3424	40	Vag	No	No	0	Control	NA	NA	0	0	0	No	MC-4	Mature	12	78	39.8314	0.776081	0.403657	0	0	0	0	0	0	0	0	TROMSØ
FT-74-1	SRR22213040	Day7	3790	40	Vag	No	No	0	Control	NA	BM	0	0	0	No	MC-4	Mature	4	10	6.97137	0.0677426	0.0209282	0	0	0	0	0	0	0	0	TROMSØ
FT-74-2	SRR22213039	Day28	3790	40	Vag	No	No	0	Control	NA	NA	0	0	0	No	MC-5	Mature	13	91	45.0642	1.24969	0.623186	0	0	0	0	0	0	0	0	TROMSØ
FT-74-3	SRR22213006	Day120	3790	40	Vag	No	No	0	Control	NA	NA	0	0	0	No	MC-4	Mature	15	120	56.1541	1.08013	0.502714	0	0	0	0	0	0	0	0	TROMSØ
FT-74-4	SRR22213005	Day365	3790	40	Vag	No	No	0	Control	NA	F	0	0	0	No	MC-5	Mature	45	1035	298.514	1.94009	0.716169	0	0	0	0	0	0	0	0	TROMSØ
FT-75-1	SRR22213004	Day7	3590	40	Vag	No	No	0	Control	NA	BM	0	0	0	No	MC-5	Mature	8	36	21.2027	1.32447	0.674208	0	0	0	0	0	0	0	0	TROMSØ
VP1-1-1	SRR22212997	Day7	1165	30	Vag	Yes	No	0	Antibiotics	No	BM	3	3	0	No	MC-1	Immature	2	3	2.04124	0.233578	0.117049	0	1	0	0	0	2006	41	1.36667	HAUKELAND
VP1-11-1	SRR22213003	Day28	1155	29	CS	Yes	No	0	Antibiotics	No	BM	5	5	0	No	MC-4	Mature	21	231	93.9403	1.63085	0.718976	0	1	0	0	0	2714	70	2.33333	HAUKELAND
VP1-11-2	SRR22213001	Day120	1155	29	CS	Yes	No	0	Antibiotics	No	NA	5	5	0	No	MC-5	Mature	40	820	249.819	2.04049	0.81175	0	1	0	0	0	2714	70	2.33333	HAUKELAND
VP1-11-3	SRR22213000	Day365	1155	29	CS	Yes	No	0	Antibiotics	No	BM/F	5	5	0	No	MC-3	Immature	1	1	0	0	0	0	1	0	0	0	2714	70	2.33333	HAUKELAND
VP1-11-4	SRR22212999	Day7	1255	32	CS	Yes	No	0	Antibiotics	No	BM	4	4	0	Yes	MC-3	Immature	1	1	0	0	0	0	1	0	6	0	2106	40	1.33333	AHUS
VP1-12-1	SRR22212998	Day28	1255	32	CS	Yes	No	0	Antibiotics	No	NA	4	4	0	Yes	MC-4	Mature	4	10	6.97137	0.843127	0.456433	0	1	0	6	0	2106	40	1.33333	AHUS
VP1-12-2	SRR22212996	Day120	1255	32	CS	Yes	No	0	Antibiotics	No	BM/F	4	4	0	Yes	MC-4	Mature	16	136	61.9962	1.53964	0.695856	0	1	0	6	0	2106	40	1.33333	AHUS
VP1-12-3	SRR22212995	Day120	1165	30	Vag	Yes	No	0	Antibiotics	No	NA	3	3	0	No	MC-2	Immature	4	10	6.97137	0.28464	0.130677	0	1	0	0	0	2006	41	1.36667	HAUKELAND
VP1-1-3	SRR22212989	Day7	1155	29	CS	Yes	No	0	Antibiotics	No	BM	5	5	0	No	MC-3	Immature	6	21	13.4563	0.671548	0.37601	0	1	0	0	0	2714	70	2.33333	HAUKELAND
VP1-13-1	SRR22212994	Day7	1100	27	Vag	Yes	No	0	Antibiotics	No	BM	17	7	10	Yes	MC-2	Immature	5	15	10.0416	0.569128	0.299732	0	1	1	17	0	2810	68	2.26667	AHUS
VP1-13-2	SRR22212993	Day28	1100	27	Vag	Yes	No	0	Antibiotics	No	BM	17	7	10	Yes	MC-1	Immature	14	105	50.5078	1.44752	0.657881	0	1	1	17	0	2810	68	2.26667	AHUS
VP1-13-3	SRR22212992	Day120	1100	27	Vag	Yes	No	0	Antibiotics	No	BM/F	17	7	10	Yes	MC-4	Mature	39	780	240.431	2.18637	0.796916	0	1	1	17	0	2810	68	2.26667	AHUS
VP1-13-4	SRR22212990	Day365	1100	27	Vag	Yes	No	0	Antibiotics	No	F	17	7	10	Yes	MC-1	Immature	4	10	6.97137	0.715376	0.401748	0	1	1	17	0	2810	68	2.26667	AHUS
VP1-19-1	SRR22212988	Day7	1322	29	Vag	Yes	No	0	Antibiotics	Yes	BM	6	6	0	Yes	MC-4	Mature	5	15	10.0416	0.865922	0.473193	1	1	0	6	0	4050	93	3.1	ULLEVAAL
VP1-19-2	SRR22212986	Day28	1322	29	Vag	Yes	No	0	Antibiotics	Yes	NA	6	6	0	Yes	MC-3	Immature	6	21	13.4563	0.964351	0.559633	1	1	0	6	0	4050	93	3.1	ULLEVAAL
VP1-19-4	SRR22212987	Day365	1322	29	Vag	Yes	No	0	Antibiotics	Yes	BM	6	6	0	Yes	MC-5	Mature	31	496	169.815	1.49665	0.669614	1	1	0	6	0	4050	93	3.1	ULLEVÅLL
VP1-21-1	SRR22212985	Day7	1190	29	Vag	Yes	No	0	Antibiotics	Yes	BM	8	3	5	Yes	MC-2	Immature	3	6	4.28661	0.0774794	0.0267027	1	1	1	10	0	2310	46	1.53333	STOLAVS
VP1-21-2	SRR22212984	Day28	1190	29	Vag	Yes	No	0	Antibiotics	Yes	BM	8	3	5	Yes	MC-2	Immature	6	21	13.4563	0.964356	0.547852	1	1	1	10	0	2310	46	1.53333	ST OLAVS
VP1-21-3	SRR22212983	Day120	1190	29	Vag	Yes	No	0	Antibiotics	Yes	BM	8	3	5	Yes	MC-5	Mature	13	91	45.0642	0.535542	0.205985	1	1	1	10	0	2310	46	1.53333	ST OLAVS
VP1-21-4	SRR22212982	Day365	1190	29	Vag	Yes	No	0	Antibiotics	Yes	F	8	3	5	Yes	MC-5	Mature	30	465	161.577	1.41302	0.66465	1	1	1	10	0	2310	46	1.53333	ST.OLAVS
VP1-22-2	SRR22212981	Day28	1023	30	CS	Yes	No	0	Antibiotics	No	BM	6	6	0	Yes	MC-1	Immature	6	21	13.4563	1.22856	0.667215	0	1	0	10	0	2308	53	1.76667	ULLEVAAL
VP1-22-3	SRR22212979	Day120	1023	30	CS	Yes	No	0	Antibiotics	No	BM/F	6	6	0	Yes	MC-4	Mature	9	45	25.4912	0.799441	0.37087	0	1	0	10	0	2308	53	1.76667	ULLEVAAL
VP1-23-1	SRR22212978	Day7	1320	28	Vag	Yes	No	0	Antibiotics	Yes	BM	7	4	3	Yes	MC-2	Immature	4	10	6.97137	0.561047	0.291504	1	1	1	7	0	0	0	0	AHUS
VP1-23-2	SRR22212977	Day28	1320	28	Vag	Yes	No	0	Antibiotics	Yes	BM	7	4	3	Yes	MC-4	Mature	4	10	6.97137	0.692169	0.33367	1	1	1	7	0	0	0	0	AHUS
VP1-23-3	SRR22212975	Day120	1320	28	Vag	Yes	No	0	Antibiotics	Yes	BM	7	4	3	Yes	MC-3	Immature	7	28	17.1847	0.920869	0.545372	1	1	1	7	0	0	0	0	AHUS
VP1-23-4	SRR22212976	Day365	1320	28	Vag	Yes	No	0	Antibiotics	Yes	NA	7	4	3	Yes	MC-5	Mature	47	1128	318.787	2.37791	0.867669	1	1	1	7	0	0	0	0	AHUS
VP1-24-1	SRR22212974	Day7	1180	29	Vag	Yes	No	0	Antibiotics	Yes	BM	3	3	0	Yes	MC-1	Immature	2	3	2.04124	0.0021098	0.000448699	1	1	0	8	0	2240	46	1.53333	ST.OLAVS
VP1-24-2	SRR22212973	Day28	1180	29	Vag	Yes	No	0	Antibiotics	Yes	BM	3	3	0	Yes	MC-1	Immature	3	6	4.28661	0.537028	0.34866	1	1	0	8	0	2240	46	1.53333	ST.OLAVS
VP1-24-4	SRR22212972	Day365	1180	29	Vag	Yes	No	0	Antibiotics	Yes	BM	3	3	0	Yes	MC-5	Mature	37	703	222.02	1.79737	0.744856	1	1	0	8	0	2240	46	1.53333	ST.OLAVS
VP1-26-1	SRR22212971	Day7	1455	30	Vag	Yes	No	0	Antibiotics	Yes	BM	2	2	0	No	MC-2	Immature	3	6	4.28661	0.240159	0.102372	1	1	0	0	0	2210	34	1.13333	STOLAVS
VP1-26-2	SRR22212970	Day28	1455	30	Vag	Yes	No	0	Antibiotics	Yes	NA	2	2	0	No	MC-2	Immature	5	15	10.0416	0.629154	0.417685	1	1	0	0	0	2210	34	1.13333	ST OLAVS
VP1-26-3	SRR22212968	Day120	1455	30	Vag	Yes	No	0	Antibiotics	Yes	BM	2	2	0	No	MC-4	Mature	13	91	45.0642	1.44633	0.696906	1	1	0	0	0	2210	34	1.13333	ST OLAVS
VP1-29-1	SRR22212967	Day7	1500	30	Vag	Yes	No	0	Antibiotics	No	BM	4	4	0	No	MC-1	Immature	3	6	4.28661	0.414653	0.205835	0	1	0	0	0	0	36	1.2	HAUKELAND
VP1-29-2	SRR22212966	Day28	1500	30	Vag	Yes	No	0	Antibiotics	No	NA	4	4	0	No	MC-4	Mature	13	91	45.0642	1.50022	0.680755	0	1	0	0	0	0	36	1.2	HAUKELAND
VP1-29-3	SRR22212964	Day120	1500	30	Vag	Yes	No	0	Antibiotics	No	BM/F	4	4	0	No	MC-5	Mature	14	105	50.5078	1.39598	0.667789	0	1	0	0	0	0	36	1.2	HAUKELAND
VP1-3-2	SRR22212965	Day28	1320	28	CS	Yes	No	0	Antibiotics	Yes	NA	3	3	0	Yes	MC-2	Immature	7	28	17.1847	1.13308	0.613151	1	1	0	6	0	2902	62	2.06667	TROMSØ
VP1-3-3	SRR22212963	Day120	1320	28	CS	Yes	No	0	Antibiotics	Yes	BM	3	3	0	Yes	MC-4	Mature	12	78	39.8314	1.25258	0.583846	1	1	0	6	0	2902	62	2.06667	TROMSØ
VP1-3-4	SRR22212960	Day365	1320	28	CS	Yes	No	0	Antibiotics	Yes	BM	3	3	0	Yes	MC-2	Immature	4	10	6.97137	0.545118	0.341218	1	1	0	6	0	2902	62	2.06667	TROMSØ
VP1-34-1	SRR22212962	Day7	1120	29	CS	Yes	No	0	Antibiotics	Yes	BM	4	4	0	Yes	MC-1	Immature	11	66	34.818	1.08412	0.487176	1	1	0	5	0	2190	34	1.13333	ULLEVAAL
VP1-34-2	SRR22212961	Day28	1120	29	CS	Yes	No	0	Antibiotics	Yes	NA	4	4	0	Yes	MC-4	Mature	12	78	39.8314	1.50862	0.652435	1	1	0	5	0	2190	34	1.13333	ULLEVAAL
VP1-34-3	SRR22212959	Day120	1120	29	CS	Yes	No	0	Antibiotics	Yes	BM/F	4	4	0	Yes	MC-3	Immature	14	105	50.5078	1.17099	0.623943	1	1	0	5	0	2190	34	1.13333	ULLEVAAL
VP1-38-1	SRR22212957	Day7	1235	30	CS	Yes	No	0	Antibiotics	No	BM	4	4	0	No	MC-1	Immature	2	3	2.04124	0.125408	0.0532047	0	1	0	0	0	3420	76	2.53333	AHUS
VP1-38-2	SRR22212956	Day28	1235	30	CS	Yes	No	0	Antibiotics	No	NA	4	4	0	No	MC-2	Immature	5	15	10.0416	0.57053	0.304333	0	1	0	0	0	3420	76	2.53333	AHUS
VP1-38-3	SRR22212955	Day120	1235	30	CS	Yes	No	0	Antibiotics	No	NA	4	4	0	No	MC-2	Immature	16	136	61.9962	1.81713	0.785962	0	1	0	0	0	3420	76	2.53333	AHUS
VP1-41-1	SRR22212954	Day7	1317	29	Vag	Yes	No	0	Antibiotics	No	BM	3	3	0	No	MC-2	Immature	2	3	2.04124	0.00549387	0.00131933	0	1	0	0	0	2805	57	1.9	ULLEVAAL
VP1-41-2	SRR22212953	Day28	1317	29	Vag	Yes	No	0	Antibiotics	No	BM	3	3	0	No	MC-2	Immature	4	10	6.97137	0.938013	0.542735	0	1	0	0	0	2805	57	1.9	ULLEVAAL
VP1-41-3	SRR22212952	Day120	1317	29	Vag	Yes	No	0	Antibiotics	No	BM/F	3	3	0	No	MC-5	Mature	13	91	45.0642	1.30518	0.603127	0	1	0	0	0	2805	57	1.9	ULLEVAAL
VP1-41-4	SRR22212951	Day365	1317	29	Vag	Yes	No	0	Antibiotics	No	F	3	3	0	No	MC-5	Mature	27	378	137.696	1.79658	0.73024	0	1	0	0	0	2805	57	1.9	ULLEVÅLL
VP1-43-1	SRR22212950	Day7	1560	31	CS	Yes	No	0	Antibiotics	No	BM	4	4	0	No	MC-1	Immature	7	28	17.1847	0.997969	0.567016	0	1	0	0	0	2040	26	0.866667	HAUKELAND
VP1-43-2	SRR22212949	Day28	1560	31	CS	Yes	No	0	Antibiotics	No	NA	4	4	0	No	MC-2	Immature	8	36	21.2027	0.740548	0.336275	0	1	0	0	0	2040	26	0.866667	HAUKELAND
VP1-43-3	SRR22212948	Day120	1560	31	CS	Yes	No	0	Antibiotics	No	BM/F	4	4	0	No	MC-4	Mature	15	120	56.1541	1.49728	0.609979	0	1	0	0	0	2040	26	0.866667	HAUKELAND
VP1-43-4	SRR22212946	Day365	1560	31	CS	Yes	No	0	Antibiotics	No	F	4	4	0	No	MC-4	Mature	52	1378	371.371	2.37085	0.818724	0	1	0	0	0	2040	26	0.866667	HAUKELAND
VP1-48-1	SRR22212945	Day7	1180	28	Vag	Yes	No	0	Antibiotics	Yes	BM	3	3	0	No	MC-2	Immature	2	3	2.04124	0.36008	0.205997	1	1	0	0	0	0	85	2.83333	HAUKELAND
VP1-48-2	SRR22212944	Day28	1180	28	Vag	Yes	No	0	Antibiotics	Yes	BM	3	3	0	No	MC-2	Immature	6	21	13.4563	0.76387	0.434326	1	1	0	0	0	0	85	2.83333	HAUKELAND
VP1-48-3	SRR22212943	Day120	1180	28	Vag	Yes	No	0	Antibiotics	Yes	BM/F	3	3	0	No	MC-4	Mature	13	91	45.0642	1.26996	0.609257	1	1	0	0	0	0	85	2.83333	HAUKELAND
VP1-52-1	SRR22213103	Day7	1290	28	Vag	Yes	No	0	Antibiotics	Yes	BM	4	4	0	Yes	MC-3	Immature	7	28	17.1847	1.08411	0.527258	1	1	0	4	0	2479	48	1.6	HAUKELAND
VP1-52-2	SRR22213101	Day28	1290	28	Vag	Yes	No	0	Antibiotics	Yes	BM	4	4	0	Yes	MC-3	Immature	10	55	30.0341	0.995552	0.438422	1	1	0	4	0	2479	48	1.6	HAUKELAND
VP1-52-3	SRR22213100	Day120	1290	28	Vag	Yes	No	0	Antibiotics	Yes	NA	4	4	0	Yes	MC-4	Mature	16	136	61.9962	1.11444	0.512296	1	1	0	4	0	2479	48	1.6	HAUKELAND
VP1-52-4	SRR22213099	Day365	1290	28	Vag	Yes	No	0	Antibiotics	Yes	F	4	4	0	Yes	MC-5	Mature	42	903	268.95	2.16297	0.830487	1	1	0	4	0	2479	48	1.6	HAUKELAND
VP1-53-1	SRR22213098	Day7	1215	29	Vag	Yes	No	0	Antibiotics	Yes	BM	5	5	0	Yes	MC-1	Immature	1	1	0	0	0	1	1	0	2	0	2476	52	1.73333	HAUKELAND
VP1-53-2	SRR22213097	Day28	1215	29	Vag	Yes	No	0	Antibiotics	Yes	NA	5	5	0	Yes	MC-3	Immature	6	21	13.4563	1.44685	0.739629	1	1	0	2	0	2476	52	1.73333	HAUKELAND
VP1-53-3	SRR22213095	Day120	1215	29	Vag	Yes	No	0	Antibiotics	Yes	BM/F	5	5	0	Yes	MC-2	Immature	6	21	13.4563	0.221177	0.0861308	1	1	0	2	0	2476	52	1.73333	HAUKELAND
VP1-53-4	SRR22213094	Day365	1215	29	Vag	Yes	No	0	Antibiotics	Yes	F	5	5	0	Yes	MC-5	Mature	41	861	259.326	1.92381	0.737252	1	1	0	2	0	2476	52	1.73333	HAUKELAND
VP1-54-1	SRR22213093	Day7	1445	28	CS	Yes	No	0	Antibiotics	No	BM	15	5	10	No	MC-1	Immature	1	1	0	0	0	0	1	1	0	0	2736	71	2.36667	AHUS
VP1-54-2	SRR22213091	Day28	1445	28	CS	Yes	No	0	Antibiotics	No	BM	15	5	10	No	MC-3	Immature	4	10	6.97137	0.589342	0.296202	0	1	1	0	0	2736	71	2.36667	AHUS
VP1-6-1	SRR22213092	Day7	1070	29	CS	Yes	No	0	Antibiotics	No	BM	5	5	0	No	MC-1	Immature	3	6	4.28661	0.0579499	0.0182878	0	1	0	0	0	2954	70	2.33333	HAUKELAND
VP1-6-2	SRR22213090	Day28	1070	29	CS	Yes	No	0	Antibiotics	No	BM	5	5	0	No	MC-3	Immature	5	15	10.0416	0.462272	0.273545	0	1	0	0	0	2954	70	2.33333	HAUKELAND
VP1-6-3	SRR22213089	Day120	1070	29	CS	Yes	No	0	Antibiotics	No	NA	5	5	0	No	MC-4	Mature	15	120	56.1541	1.21422	0.543966	0	1	0	0	0	2954	70	2.33333	HAUKELAND
VP1-6-4	SRR22213083	Day365	1070	29	CS	Yes	No	0	Antibiotics	No	BM/F	5	5	0	No	MC-4	Mature	4	10	6.97137	1.06643	0.637959	0	1	0	0	0	2954	70	2.33333	HAUKELAND
VP1-64-1	SRR22213088	Day7	1150	28	CS	Yes	No	0	Antibiotics	No	BM	9	3	6	Yes	MC-2	Immature	2	3	2.04124	0.0045448	0.00106403	0	1	1	6	0	0	0	0	ST OLAVS
VP1-64-2	SRR22213087	Day28	1150	28	CS	Yes	No	0	Antibiotics	No	BM	9	3	6	Yes	MC-4	Mature	10	55	30.0341	1.00692	0.473638	0	1	1	6	0	0	0	0	ST OLAVS
VP1-64-3	SRR22213086	Day120	1150	28	CS	Yes	No	0	Antibiotics	No	BM/F	9	3	6	Yes	MC-4	Mature	44	990	288.546	1.29606	0.489684	0	1	1	6	0	0	0	0	ST OLAVS
VP1-64-4	SRR22213084	Day365	1150	28	CS	Yes	No	0	Antibiotics	No	F	9	3	6	Yes	MC-5	Mature	44	990	288.546	1.85148	0.740705	0	1	1	6	0	0	0	0	ST.OLAVS
VP1-65-1	SRR22213082	Day7	950	28	CS	Yes	No	0	Antibiotics	No	BM	3	3	0	Yes	MC-4	Mature	5	15	10.0416	0.935709	0.5648	0	1	0	8	0	0	0	0	ST OLAVS
VP1-65-2	SRR22213080	Day28	950	28	CS	Yes	No	0	Antibiotics	No	BM	3	3	0	Yes	MC-4	Mature	6	21	13.4563	0.429541	0.208136	0	1	0	8	0	0	0	0	ST OLAVS
VP1-65-3	SRR22213081	Day120	950	28	CS	Yes	No	0	Antibiotics	No	BM/F	3	3	0	Yes	MC-4	Mature	12	78	39.8314	1.14526	0.547859	0	1	0	8	0	0	0	0	ST OLAVS
VP1-65-4	SRR22213079	Day365	950	28	CS	Yes	No	0	Antibiotics	No	F	3	3	0	Yes	MC-5	Mature	29	435	153.476	1.78092	0.699484	0	1	0	8	0	0	0	0	ST.OLAVS
VP1-7-1	SRR22213078	Day7	1360	32	CS	Yes	No	0	Antibiotics	No	BM	3	3	0	No	MC-1	Immature	4	10	6.97137	0.215651	0.0907085	0	1	0	0	0	2180	33	1.1	HAUKELAND
VP1-7-2	SRR22213077	Day28	1360	32	CS	Yes	No	0	Antibiotics	No	NA	3	3	0	No	MC-4	Mature	10	55	30.0341	0.611746	0.253906	0	1	0	0	0	2180	33	1.1	HAUKELAND
VP1-7-3	SRR22213076	Day120	1360	32	CS	Yes	No	0	Antibiotics	No	BM/F	3	3	0	No	MC-4	Mature	18	171	74.243	1.10189	0.488816	0	1	0	0	0	2180	33	1.1	HAUKELAND
VP1-7-4	SRR22213075	Day365	1360	32	CS	Yes	No	0	Antibiotics	No	F	3	3	0	No	MC-5	Mature	27	378	137.696	2.45342	0.886025	0	1	0	0	0	2180	33	1.1	HAUKELAND
VP1-8-1	SRR22213073	Day7	1775	32	CS	Yes	No	0	Antibiotics	No	BM	4	4	0	No	MC-1	Immature	4	10	6.97137	0.0366214	0.010423	0	1	0	0	0	2130	33	1.1	HAUKELAND
VP1-8-2	SRR22213072	Day28	1775	32	CS	Yes	No	0	Antibiotics	No	NA	4	4	0	No	MC-4	Mature	9	45	25.4912	0.762682	0.371339	0	1	0	0	0	2130	33	1.1	HAUKELAND
VP1-8-3	SRR22213071	Day120	1775	32	CS	Yes	No	0	Antibiotics	No	BM/F	4	4	0	No	MC-5	Mature	14	105	50.5078	1.97455	0.815632	0	1	0	0	0	2130	33	1.1	HAUKELAND
VP2-10-1	SRR22213038	Day7	1375	29	CS	No	No	0	No	No	BM	0	0	0	No	MC-1	Immature	5	15	10.0416	0.856014	0.483449	0	0	0	0	0	2570	43	1.43333	STAVANGER
VP2-10-2	SRR22213037	Day28	1375	29	CS	No	No	0	No	No	BM	0	0	0	No	MC-4	Mature	11	66	34.818	0.955372	0.442237	0	0	0	0	0	2570	43	1.43333	STAVANGER
VP2-10-3	SRR22213036	Day120	1375	29	CS	No	No	0	No	No	BM	0	0	0	No	MC-4	Mature	9	45	25.4912	1.48665	0.690186	0	0	0	0	0	2570	43	1.43333	STAVANGER
VP2-10-4	SRR22213035	Day365	1375	29	CS	No	No	0	No	No	BM	0	0	0	No	MC-5	Mature	34	595	195.336	1.44848	0.615488	0	0	0	0	0	2570	43	1.43333	STAVANGER
VP2-14-1	SRR22213034	Day7	1425	30	CS	No	No	0	No	No	BM	0	0	0	No	MC-3	Immature	3	6	4.28661	0.16128	0.0632058	0	0	0	0	0	2025	38	1.26667	STAVANGER
VP2-14-2	SRR22213033	Day28	1425	30	CS	No	No	0	No	No	NA	0	0	0	No	MC-3	Immature	6	21	13.4563	0.507849	0.221974	0	0	0	0	0	2025	38	1.26667	STAVANGER
VP2-16-1	SRR22213032	Day7	1535	31	CS	No	No	0	No	No	BM	0	0	0	No	MC-3	Immature	6	21	13.4563	0.430489	0.190433	0	0	0	0	0	2855	38	1.26667	STAVANGER
VP2-16-2	SRR22213029	Day28	1535	31	CS	No	No	0	No	No	NA	0	0	0	No	MC-4	Mature	8	36	21.2027	0.997968	0.50641	0	0	0	0	0	2855	38	1.26667	STAVANGER
VP2-16-3	SRR22213028	Day120	1535	31	CS	No	No	0	No	No	BM	0	0	0	No	MC-5	Mature	16	136	61.9962	1.82877	0.773083	0	0	0	0	0	2855	38	1.26667	STAVANGER
VP2-16-4	SRR22213027	Day365	1535	31	CS	No	No	0	No	No	NA	0	0	0	No	MC-5	Mature	38	741	231.164	2.16556	0.817232	0	0	0	0	0	2855	38	1.26667	STAVANGER
VP2-17-1	SRR22213025	Day7	1650	31	CS	No	No	0	No	No	BM	0	0	0	No	MC-3	Immature	4	10	6.97137	0.492491	0.272858	0	0	0	0	0	2880	38	1.26667	STAVANGER
VP2-17-2	SRR22213026	Day28	1650	31	CS	No	No	0	No	No	NA	0	0	0	No	MC-3	Immature	7	28	17.1847	0.921684	0.552997	0	0	0	0	0	2880	38	1.26667	STAVANGER
VP2-17-3	SRR22213024	Day120	1650	31	CS	No	No	0	No	No	BM	0	0	0	No	MC-5	Mature	13	91	45.0642	1.50403	0.673417	0	0	0	0	0	2880	38	1.26667	STAVANGER
VP2-17-4	SRR22213023	Day365	1650	31	CS	No	No	0	No	No	NA	0	0	0	No	MC-5	Mature	37	703	222.02	2.44602	0.862361	0	0	0	0	0	2880	38	1.26667	STAVANGER
VP2-18-1	SRR22213022	Day7	1010	30	Vag	No	No	0	No	No	BM	0	0	0	Yes	MC-1	Immature	2	3	2.04124	0.38462	0.224826	0	0	0	3	0	1775	34	1.13333	ULLEVAAL
VP2-18-2	SRR22213021	Day28	1010	30	Vag	No	No	0	No	No	BM	0	0	0	Yes	MC-1	Immature	5	15	10.0416	0.878565	0.538777	0	0	0	3	0	1775	34	1.13333	ULLEVAAL
VP2-18-3	SRR22213020	Day120	1010	30	Vag	No	No	0	No	No	BM/F	0	0	0	Yes	MC-1	Immature	24	300	115.124	1.56199	0.63082	0	0	0	3	0	1775	34	1.13333	ULLEVAAL
VP2-25-1	SRR22213018	Day7	1075	30	CS	No	No	0	No	No	BM	0	0	0	No	MC-1	Immature	4	10	6.97137	1.03494	0.600945	0	0	0	0	0	0	0	0	STAVANGER
VP2-25-2	SRR22213017	Day28	1075	30	CS	No	No	0	No	No	NA	0	0	0	No	MC-4	Mature	9	45	25.4912	1.42297	0.710259	0	0	0	0	0	0	0	0	STAVANGER
VP2-25-3	SRR22213016	Day120	1075	30	CS	No	No	0	No	No	BM	0	0	0	No	MC-4	Mature	17	153	68.0278	1.78235	0.740562	0	0	0	0	0	0	0	0	STAVANGER
VP2-25-4	SRR22213014	Day365	1075	30	CS	No	No	0	No	No	NA	0	0	0	No	MC-5	Mature	29	435	153.476	1.4664	0.583459	0	0	0	0	0	0	0	0	STAVANGER
VP2-31-1	SRR22213015	Day7	1400	30	CS	No	No	0	No	No	BM	0	0	0	No	MC-2	Immature	5	15	10.0416	0.572224	0.253265	0	0	0	0	0	2180	35	1.16667	STOLAVS
VP2-31-2	SRR22213013	Day28	1400	30	CS	No	No	0	No	No	NA	0	0	0	No	MC-2	Immature	7	28	17.1847	1.00059	0.563109	0	0	0	0	0	2180	35	1.16667	ST OLAVS
VP2-31-3	SRR22213012	Day120	1400	30	CS	No	No	0	No	No	BM/F	0	0	0	No	MC-4	Mature	7	28	17.1847	0.472285	0.279219	0	0	0	0	0	2180	35	1.16667	ST OLAVS
VP2-47-1	SRR22213011	Day7	1540	30	Vag	No	No	0	No	Yes	BM	0	0	0	No	MC-1	Immature	1	1	0	0	0	1	0	0	0	0	2815	44	1.46667	HAUKELAND
VP2-47-3	SRR22213010	Day120	1540	30	Vag	No	No	0	No	Yes	BM/F	0	0	0	No	MC-1	Immature	18	171	74.243	1.45998	0.705363	1	0	0	0	0	2815	44	1.46667	HAUKELAND
VP2-47-4	SRR22213009	Day365	1540	30	Vag	No	No	0	No	Yes	NA	0	0	0	No	MC-5	Mature	37	703	222.02	1.47949	0.553598	1	0	0	0	0	2815	44	1.46667	HAUKELAND

## Sheet: Table S4
accession	study	messages	object_status	bioproject_accession	biosample_accession	sample_name	library_ID	title	library_strategy	library_source	library_selection	library_layout	platform	instrument_model	design_description	filetype	fasta_file	assembly	filename	filename2	filename3	filename4	filename5	filename6	filename7	filename8
SRR22213134	SRP406567		new	PRJNA898628	SAMN31618463	EP-15-1-Day7_R1	PTA15	Infant gut metagenome	OTHER	METAGENOMIC	other	paired	ILLUMINA	Illumina MiSeq	Metagenomic DNA isolation and library preparation	fastq			EP-15-1-Day7_R1.fastq.gz
		Done	processed-ok			EP-15-1-Day7_R2	PTA16	Infant gut metagenome	OTHER	METAGENOMIC	other	paired	ILLUMINA	Illumina MiSeq	Metagenomic DNA isolation and library preparation	fastq			EP-15-1-Day7_R2.fastq.gz
SRR22213046	SRP406567		new	PRJNA898628	SAMN31618465	EP-15-2-Day28_R1	PTA17	Infant gut metagenome	OTHER	METAGENOMIC	other	paired	ILLUMINA	Illumina MiSeq	Metagenomic DNA isolation and library preparation	fastq			EP-15-2-Day28_R1.fastq.gz
		Done	processed-ok			EP-15-2-Day28_R2	PTA18	Infant gut metagenome	OTHER	METAGENOMIC	other	paired	ILLUMINA	Illumina MiSeq	Metagenomic DNA isolation and library preparation	fastq			EP-15-2-Day28_R2.fastq.gz
SRR22213031	SRP406567		new	PRJNA898628	SAMN31618467	EP-15-3-Day120_R1	PTA19	Infant gut metagenome	OTHER	METAGENOMIC	other	paired	ILLUMINA	Illumina MiSeq	Metagenomic DNA isolation and library preparation	fastq			EP-15-3-Day120_R1.fastq.gz
		Done	processed-ok			EP-15-3-Day120_R2	PTA20	Infant gut metagenome	OTHER	METAGENOMIC	other	paired	ILLUMINA	Illumina MiSeq	Metagenomic DNA isolation and library preparation	fastq			EP-15-3-Day120_R2.fastq.gz
SRR22212936	SRP406567		new	PRJNA898628	SAMN31618469	EP-2-2-Day28_R1	PTA21	Infant gut metagenome	OTHER	METAGENOMIC	other	paired	ILLUMINA	Illumina MiSeq	Metagenomic DNA isolation and library preparation	fastq			EP-2-2-Day28_R1.fastq.gz
		Done	processed-ok			EP-2-2-Day28_R2	PTA22	Infant gut metagenome	OTHER	METAGENOMIC	other	paired	ILLUMINA	Illumina MiSeq	Metagenomic DNA isolation and library preparation	fastq			EP-2-2-Day28_R2.fastq.gz
SRR22212925	SRP406567		new	PRJNA898628	SAMN31618471	EP-2-3-Day120_R1	PTA23	Infant gut metagenome	OTHER	METAGENOMIC	other	paired	ILLUMINA	Illumina MiSeq	Metagenomic DNA isolation and library preparation	fastq			EP-2-3-Day120_R1.fastq.gz
		Done	processed-ok			EP-2-3-Day120_R2	PTA24	Infant gut metagenome	OTHER	METAGENOMIC	other	paired	ILLUMINA	Illumina MiSeq	Metagenomic DNA isolation and library preparation	fastq			EP-2-3-Day120_R2.fastq.gz
SRR22213133	SRP406567		new	PRJNA898628	SAMN31618473	EP-2-4-Day365_R1	PTA25	Infant gut metagenome	OTHER	METAGENOMIC	other	paired	ILLUMINA	Illumina MiSeq	Metagenomic DNA isolation and library preparation	fastq			EP-2-4-Day365_R1.fastq.gz
		Done	processed-ok			EP-2-4-Day365_R2	PTA26	Infant gut metagenome	OTHER	METAGENOMIC	other	paired	ILLUMINA	Illumina MiSeq	Metagenomic DNA isolation and library preparation	fastq			EP-2-4-Day365_R2.fastq.gz
SRR22213122	SRP406567		new	PRJNA898628	SAMN31618475	EP-27-2-Day28_R1	PTA27	Infant gut metagenome	OTHER	METAGENOMIC	other	paired	ILLUMINA	Illumina MiSeq	Metagenomic DNA isolation and library preparation	fastq			EP-27-2-Day28_R1.fastq.gz
		Done	processed-ok			EP-27-2-Day28_R2	PTA28	Infant gut metagenome	OTHER	METAGENOMIC	other	paired	ILLUMINA	Illumina MiSeq	Metagenomic DNA isolation and library preparation	fastq			EP-27-2-Day28_R2.fastq.gz
SRR22213111	SRP406567		new	PRJNA898628	SAMN31618477	EP-27-3-Day120_R1	PTA29	Infant gut metagenome	OTHER	METAGENOMIC	other	paired	ILLUMINA	Illumina MiSeq	Metagenomic DNA isolation and library preparation	fastq			EP-27-3-Day120_R1.fastq.gz
		Done	processed-ok			EP-27-3-Day120_R2	PTA30	Infant gut metagenome	OTHER	METAGENOMIC	other	paired	ILLUMINA	Illumina MiSeq	Metagenomic DNA isolation and library preparation	fastq			EP-27-3-Day120_R2.fastq.gz
SRR22213068	SRP406567		new	PRJNA898628	SAMN31618479	EP-28-2-Day28_R1	PTA31	Infant gut metagenome	OTHER	METAGENOMIC	other	paired	ILLUMINA	Illumina MiSeq	Metagenomic DNA isolation and library preparation	fastq			EP-28-2-Day28_R1.fastq.gz
		Done	processed-ok			EP-28-2-Day28_R2	PTA32	Infant gut metagenome	OTHER	METAGENOMIC	other	paired	ILLUMINA	Illumina MiSeq	Metagenomic DNA isolation and library preparation	fastq			EP-28-2-Day28_R2.fastq.gz
SRR22213057	SRP406567		new	PRJNA898628	SAMN31618481	EP-28-3-Day120_R1	PTA33	Infant gut metagenome	OTHER	METAGENOMIC	other	paired	ILLUMINA	Illumina MiSeq	Metagenomic DNA isolation and library preparation	fastq			EP-28-3-Day120_R1.fastq.gz
		Done	processed-ok			EP-28-3-Day120_R2	PTA34	Infant gut metagenome	OTHER	METAGENOMIC	other	paired	ILLUMINA	Illumina MiSeq	Metagenomic DNA isolation and library preparation	fastq			EP-28-3-Day120_R2.fastq.gz
SRR22213045	SRP406567		new	PRJNA898628	SAMN31618483	EP-30-1-Day7_R1	PTA35	Infant gut metagenome	OTHER	METAGENOMIC	other	paired	ILLUMINA	Illumina MiSeq	Metagenomic DNA isolation and library preparation	fastq			EP-30-1-Day7_R1.fastq.gz
		Done	processed-ok			EP-30-1-Day7_R2	PTA36	Infant gut metagenome	OTHER	METAGENOMIC	other	paired	ILLUMINA	Illumina MiSeq	Metagenomic DNA isolation and library preparation	fastq			EP-30-1-Day7_R2.fastq.gz
SRR22213002	SRP406567		new	PRJNA898628	SAMN31618485	EP-30-2-Day28_R1	PTA37	Infant gut metagenome	OTHER	METAGENOMIC	other	paired	ILLUMINA	Illumina MiSeq	Metagenomic DNA isolation and library preparation	fastq			EP-30-2-Day28_R1.fastq.gz
		Done	processed-ok			EP-30-2-Day28_R2	PTA38	Infant gut metagenome	OTHER	METAGENOMIC	other	paired	ILLUMINA	Illumina MiSeq	Metagenomic DNA isolation and library preparation	fastq			EP-30-2-Day28_R2.fastq.gz
SRR22212991	SRP406567		new	PRJNA898628	SAMN31618487	EP-30-3-Day120_R1	PTA39	Infant gut metagenome	OTHER	METAGENOMIC	other	paired	ILLUMINA	Illumina MiSeq	Metagenomic DNA isolation and library preparation	fastq			EP-30-3-Day120_R1.fastq.gz
		Done	processed-ok			EP-30-3-Day120_R2	PTA40	Infant gut metagenome	OTHER	METAGENOMIC	other	paired	ILLUMINA	Illumina MiSeq	Metagenomic DNA isolation and library preparation	fastq			EP-30-3-Day120_R2.fastq.gz
SRR22212980	SRP406567		new	PRJNA898628	SAMN31618489	EP-30-4-Day365_R1	PTA41	Infant gut metagenome	OTHER	METAGENOMIC	other	paired	ILLUMINA	Illumina MiSeq	Metagenomic DNA isolation and library preparation	fastq			EP-30-4-Day365_R1.fastq.gz
		Done	processed-ok			EP-30-4-Day365_R2	PTA42	Infant gut metagenome	OTHER	METAGENOMIC	other	paired	ILLUMINA	Illumina MiSeq	Metagenomic DNA isolation and library preparation	fastq			EP-30-4-Day365_R2.fastq.gz
SRR22212969	SRP406567		new	PRJNA898628	SAMN31618491	EP-33-1-Day7_R1	PTA43	Infant gut metagenome	OTHER	METAGENOMIC	other	paired	ILLUMINA	Illumina MiSeq	Metagenomic DNA isolation and library preparation	fastq			EP-33-1-Day7_R1.fastq.gz
		Done	processed-ok			EP-33-1-Day7_R2	PTA44	Infant gut metagenome	OTHER	METAGENOMIC	other	paired	ILLUMINA	Illumina MiSeq	Metagenomic DNA isolation and library preparation	fastq			EP-33-1-Day7_R2.fastq.gz
SRR22212958	SRP406567		new	PRJNA898628	SAMN31618493	EP-33-2-Day28_R1	PTA45	Infant gut metagenome	OTHER	METAGENOMIC	other	paired	ILLUMINA	Illumina MiSeq	Metagenomic DNA isolation and library preparation	fastq			EP-33-2-Day28_R1.fastq.gz
		Done	processed-ok			EP-33-2-Day28_R2	PTA46	Infant gut metagenome	OTHER	METAGENOMIC	other	paired	ILLUMINA	Illumina MiSeq	Metagenomic DNA isolation and library preparation	fastq			EP-33-2-Day28_R2.fastq.gz
SRR22212947	SRP406567		new	PRJNA898628	SAMN31618495	EP-35-2-Day28_R1	PTA47	Infant gut metagenome	OTHER	METAGENOMIC	other	paired	ILLUMINA	Illumina MiSeq	Metagenomic DNA isolation and library preparation	fastq			EP-35-2-Day28_R1.fastq.gz
		Done	processed-ok			EP-35-2-Day28_R2	PTA48	Infant gut metagenome	OTHER	METAGENOMIC	other	paired	ILLUMINA	Illumina MiSeq	Metagenomic DNA isolation and library preparation	fastq			EP-35-2-Day28_R2.fastq.gz
SRR22213096	SRP406567		new	PRJNA898628	SAMN31618497	EP-35-3-Day120_R1	PTA49	Infant gut metagenome	OTHER	METAGENOMIC	other	paired	ILLUMINA	Illumina MiSeq	Metagenomic DNA isolation and library preparation	fastq			EP-35-3-Day120_R1.fastq.gz
		Done	processed-ok			EP-35-3-Day120_R2	PTA50	Infant gut metagenome	OTHER	METAGENOMIC	other	paired	ILLUMINA	Illumina MiSeq	Metagenomic DNA isolation and library preparation	fastq			EP-35-3-Day120_R2.fastq.gz
SRR22213085	SRP406567		new	PRJNA898628	SAMN31618499	EP-36-1-Day7_R1	PTA51	Infant gut metagenome	OTHER	METAGENOMIC	other	paired	ILLUMINA	Illumina MiSeq	Metagenomic DNA isolation and library preparation	fastq			EP-36-1-Day7_R1.fastq.gz
		Done	processed-ok			EP-36-1-Day7_R2	PTA52	Infant gut metagenome	OTHER	METAGENOMIC	other	paired	ILLUMINA	Illumina MiSeq	Metagenomic DNA isolation and library preparation	fastq			EP-36-1-Day7_R2.fastq.gz
SRR22213074	SRP406567		new	PRJNA898628	SAMN31618501	EP-36-2-Day28_R1	PTA53	Infant gut metagenome	OTHER	METAGENOMIC	other	paired	ILLUMINA	Illumina MiSeq	Metagenomic DNA isolation and library preparation	fastq			EP-36-2-Day28_R1.fastq.gz
		Done	processed-ok			EP-36-2-Day28_R2	PTA54	Infant gut metagenome	OTHER	METAGENOMIC	other	paired	ILLUMINA	Illumina MiSeq	Metagenomic DNA isolation and library preparation	fastq			EP-36-2-Day28_R2.fastq.gz
SRR22213030	SRP406567		new	PRJNA898628	SAMN31618503	EP-36-3-Day120_R1	PTA55	Infant gut metagenome	OTHER	METAGENOMIC	other	paired	ILLUMINA	Illumina MiSeq	Metagenomic DNA isolation and library preparation	fastq			EP-36-3-Day120_R1.fastq.gz
		Done	processed-ok			EP-36-3-Day120_R2	PTA56	Infant gut metagenome	OTHER	METAGENOMIC	other	paired	ILLUMINA	Illumina MiSeq	Metagenomic DNA isolation and library preparation	fastq			EP-36-3-Day120_R2.fastq.gz
SRR22213019	SRP406567		new	PRJNA898628	SAMN31618505	EP-36-4-Day365_R1	PTA57	Infant gut metagenome	OTHER	METAGENOMIC	other	paired	ILLUMINA	Illumina MiSeq	Metagenomic DNA isolation and library preparation	fastq			EP-36-4-Day365_R1.fastq.gz
		Done	processed-ok			EP-36-4-Day365_R2	PTA58	Infant gut metagenome	OTHER	METAGENOMIC	other	paired	ILLUMINA	Illumina MiSeq	Metagenomic DNA isolation and library preparation	fastq			EP-36-4-Day365_R2.fastq.gz
SRR22213008	SRP406567		new	PRJNA898628	SAMN31618507	EP-37-1-Day7_R1	PTA59	Infant gut metagenome	OTHER	METAGENOMIC	other	paired	ILLUMINA	Illumina MiSeq	Metagenomic DNA isolation and library preparation	fastq			EP-37-1-Day7_R1.fastq.gz
		Done	processed-ok			EP-37-1-Day7_R2	PTA60	Infant gut metagenome	OTHER	METAGENOMIC	other	paired	ILLUMINA	Illumina MiSeq	Metagenomic DNA isolation and library preparation	fastq			EP-37-1-Day7_R2.fastq.gz
SRR22213007	SRP406567		new	PRJNA898628	SAMN31618509	EP-37-3-Day120_R1	PTA61	Infant gut metagenome	OTHER	METAGENOMIC	other	paired	ILLUMINA	Illumina MiSeq	Metagenomic DNA isolation and library preparation	fastq			EP-37-3-Day120_R1.fastq.gz
		Done	processed-ok			EP-37-3-Day120_R2	PTA62	Infant gut metagenome	OTHER	METAGENOMIC	other	paired	ILLUMINA	Illumina MiSeq	Metagenomic DNA isolation and library preparation	fastq			EP-37-3-Day120_R2.fastq.gz
SRR22212942	SRP406567		new	PRJNA898628	SAMN31618511	EP-39-3-Day120_R1	PTA63	Infant gut metagenome	OTHER	METAGENOMIC	other	paired	ILLUMINA	Illumina MiSeq	Metagenomic DNA isolation and library preparation	fastq			EP-39-3-Day120_R1.fastq.gz
		Done	processed-ok			EP-39-3-Day120_R2	PTA64	Infant gut metagenome	OTHER	METAGENOMIC	other	paired	ILLUMINA	Illumina MiSeq	Metagenomic DNA isolation and library preparation	fastq			EP-39-3-Day120_R2.fastq.gz
SRR22212941	SRP406567		new	PRJNA898628	SAMN31618513	EP-39-4-Day365_R1	PTA65	Infant gut metagenome	OTHER	METAGENOMIC	other	paired	ILLUMINA	Illumina MiSeq	Metagenomic DNA isolation and library preparation	fastq			EP-39-4-Day365_R1.fastq.gz
		Done	processed-ok			EP-39-4-Day365_R2	PTA66	Infant gut metagenome	OTHER	METAGENOMIC	other	paired	ILLUMINA	Illumina MiSeq	Metagenomic DNA isolation and library preparation	fastq			EP-39-4-Day365_R2.fastq.gz
SRR22212940	SRP406567		new	PRJNA898628	SAMN31618515	EP-40-1-Day7_R1	PTA67	Infant gut metagenome	OTHER	METAGENOMIC	other	paired	ILLUMINA	Illumina MiSeq	Metagenomic DNA isolation and library preparation	fastq			EP-40-1-Day7_R1.fastq.gz
		Done	processed-ok			EP-40-1-Day7_R2	PTA68	Infant gut metagenome	OTHER	METAGENOMIC	other	paired	ILLUMINA	Illumina MiSeq	Metagenomic DNA isolation and library preparation	fastq			EP-40-1-Day7_R2.fastq.gz
SRR22212939	SRP406567		new	PRJNA898628	SAMN31618517	EP-40-2-Day28_R1	PTA69	Infant gut metagenome	OTHER	METAGENOMIC	other	paired	ILLUMINA	Illumina MiSeq	Metagenomic DNA isolation and library preparation	fastq			EP-40-2-Day28_R1.fastq.gz
		Done	processed-ok			EP-40-2-Day28_R2	PTA70	Infant gut metagenome	OTHER	METAGENOMIC	other	paired	ILLUMINA	Illumina MiSeq	Metagenomic DNA isolation and library preparation	fastq			EP-40-2-Day28_R2.fastq.gz
SRR22212938	SRP406567		new	PRJNA898628	SAMN31618519	EP-40-3-Day120_R1	PTA71	Infant gut metagenome	OTHER	METAGENOMIC	other	paired	ILLUMINA	Illumina MiSeq	Metagenomic DNA isolation and library preparation	fastq			EP-40-3-Day120_R1.fastq.gz
		Done	processed-ok			EP-40-3-Day120_R2	PTA72	Infant gut metagenome	OTHER	METAGENOMIC	other	paired	ILLUMINA	Illumina MiSeq	Metagenomic DNA isolation and library preparation	fastq			EP-40-3-Day120_R2.fastq.gz
SRR22212937	SRP406567		new	PRJNA898628	SAMN31618521	EP-40-4-Day365_R1	PTA73	Infant gut metagenome	OTHER	METAGENOMIC	other	paired	ILLUMINA	Illumina MiSeq	Metagenomic DNA isolation and library preparation	fastq			EP-40-4-Day365_R1.fastq.gz
		Done	processed-ok			EP-40-4-Day365_R2	PTA74	Infant gut metagenome	OTHER	METAGENOMIC	other	paired	ILLUMINA	Illumina MiSeq	Metagenomic DNA isolation and library preparation	fastq			EP-40-4-Day365_R2.fastq.gz
SRR22212935	SRP406567		new	PRJNA898628	SAMN31618523	EP-4-1-Day7_R1	PTA75	Infant gut metagenome	OTHER	METAGENOMIC	other	paired	ILLUMINA	Illumina MiSeq	Metagenomic DNA isolation and library preparation	fastq			EP-4-1-Day7_R1.fastq.gz
		Done	processed-ok			EP-4-1-Day7_R2	PTA76	Infant gut metagenome	OTHER	METAGENOMIC	other	paired	ILLUMINA	Illumina MiSeq	Metagenomic DNA isolation and library preparation	fastq			EP-4-1-Day7_R2.fastq.gz
SRR22212934	SRP406567		new	PRJNA898628	SAMN31618525	EP-42-1-Day7_R1	PTA77	Infant gut metagenome	OTHER	METAGENOMIC	other	paired	ILLUMINA	Illumina MiSeq	Metagenomic DNA isolation and library preparation	fastq			EP-42-1-Day7_R1.fastq.gz
		Done	processed-ok			EP-42-1-Day7_R2	PTA78	Infant gut metagenome	OTHER	METAGENOMIC	other	paired	ILLUMINA	Illumina MiSeq	Metagenomic DNA isolation and library preparation	fastq			EP-42-1-Day7_R2.fastq.gz
SRR22212933	SRP406567		new	PRJNA898628	SAMN31618527	EP-42-3-Day120_R1	PTA79	Infant gut metagenome	OTHER	METAGENOMIC	other	paired	ILLUMINA	Illumina MiSeq	Metagenomic DNA isolation and library preparation	fastq			EP-42-3-Day120_R1.fastq.gz
		Done	processed-ok			EP-42-3-Day120_R2	PTA80	Infant gut metagenome	OTHER	METAGENOMIC	other	paired	ILLUMINA	Illumina MiSeq	Metagenomic DNA isolation and library preparation	fastq			EP-42-3-Day120_R2.fastq.gz
SRR22212932	SRP406567		new	PRJNA898628	SAMN31618529	EP-4-2-Day28_R1	PTA81	Infant gut metagenome	OTHER	METAGENOMIC	other	paired	ILLUMINA	Illumina MiSeq	Metagenomic DNA isolation and library preparation	fastq			EP-4-2-Day28_R1.fastq.gz
		Done	processed-ok			EP-4-2-Day28_R2	PTA82	Infant gut metagenome	OTHER	METAGENOMIC	other	paired	ILLUMINA	Illumina MiSeq	Metagenomic DNA isolation and library preparation	fastq			EP-4-2-Day28_R2.fastq.gz
SRR22212931	SRP406567		new	PRJNA898628	SAMN31618531	EP-4-3-Day120_R1	PTA83	Infant gut metagenome	OTHER	METAGENOMIC	other	paired	ILLUMINA	Illumina MiSeq	Metagenomic DNA isolation and library preparation	fastq			EP-4-3-Day120_R1.fastq.gz
		Done	processed-ok			EP-4-3-Day120_R2	PTA84	Infant gut metagenome	OTHER	METAGENOMIC	other	paired	ILLUMINA	Illumina MiSeq	Metagenomic DNA isolation and library preparation	fastq			EP-4-3-Day120_R2.fastq.gz
SRR22212930	SRP406567		new	PRJNA898628	SAMN31618533	EP-4-4-Day365_R1	PTA85	Infant gut metagenome	OTHER	METAGENOMIC	other	paired	ILLUMINA	Illumina MiSeq	Metagenomic DNA isolation and library preparation	fastq			EP-4-4-Day365_R1.fastq.gz
		Done	processed-ok			EP-4-4-Day365_R2	PTA86	Infant gut metagenome	OTHER	METAGENOMIC	other	paired	ILLUMINA	Illumina MiSeq	Metagenomic DNA isolation and library preparation	fastq			EP-4-4-Day365_R2.fastq.gz
SRR22212929	SRP406567		new	PRJNA898628	SAMN31618535	EP-45-2-Day28_R1	PTA87	Infant gut metagenome	OTHER	METAGENOMIC	other	paired	ILLUMINA	Illumina MiSeq	Metagenomic DNA isolation and library preparation	fastq			EP-45-2-Day28_R1.fastq.gz
		Done	processed-ok			EP-45-2-Day28_R2	PTA88	Infant gut metagenome	OTHER	METAGENOMIC	other	paired	ILLUMINA	Illumina MiSeq	Metagenomic DNA isolation and library preparation	fastq			EP-45-2-Day28_R2.fastq.gz
SRR22212928	SRP406567		new	PRJNA898628	SAMN31618537	EP-45-3-Day120_R1	PTA89	Infant gut metagenome	OTHER	METAGENOMIC	other	paired	ILLUMINA	Illumina MiSeq	Metagenomic DNA isolation and library preparation	fastq			EP-45-3-Day120_R1.fastq.gz
		Done	processed-ok			EP-45-3-Day120_R2	PTA90	Infant gut metagenome	OTHER	METAGENOMIC	other	paired	ILLUMINA	Illumina MiSeq	Metagenomic DNA isolation and library preparation	fastq			EP-45-3-Day120_R2.fastq.gz
SRR22212927	SRP406567		new	PRJNA898628	SAMN31618539	EP-46-1-Day7_R1	PTA91	Infant gut metagenome	OTHER	METAGENOMIC	other	paired	ILLUMINA	Illumina MiSeq	Metagenomic DNA isolation and library preparation	fastq			EP-46-1-Day7_R1.fastq.gz
		Done	processed-ok			EP-46-1-Day7_R2	PTA92	Infant gut metagenome	OTHER	METAGENOMIC	other	paired	ILLUMINA	Illumina MiSeq	Metagenomic DNA isolation and library preparation	fastq			EP-46-1-Day7_R2.fastq.gz
SRR22212926	SRP406567		new	PRJNA898628	SAMN31618541	EP-46-2-Day28_R1	PTA93	Infant gut metagenome	OTHER	METAGENOMIC	other	paired	ILLUMINA	Illumina MiSeq	Metagenomic DNA isolation and library preparation	fastq			EP-46-2-Day28_R1.fastq.gz
		Done	processed-ok			EP-46-2-Day28_R2	PTA94	Infant gut metagenome	OTHER	METAGENOMIC	other	paired	ILLUMINA	Illumina MiSeq	Metagenomic DNA isolation and library preparation	fastq			EP-46-2-Day28_R2.fastq.gz
SRR22212924	SRP406567		new	PRJNA898628	SAMN31618543	EP-46-3-Day120_R1	PTA95	Infant gut metagenome	OTHER	METAGENOMIC	other	paired	ILLUMINA	Illumina MiSeq	Metagenomic DNA isolation and library preparation	fastq			EP-46-3-Day120_R1.fastq.gz
		Done	processed-ok			EP-46-3-Day120_R2	PTA96	Infant gut metagenome	OTHER	METAGENOMIC	other	paired	ILLUMINA	Illumina MiSeq	Metagenomic DNA isolation and library preparation	fastq			EP-46-3-Day120_R2.fastq.gz
SRR22212923	SRP406567		new	PRJNA898628	SAMN31618545	EP-49-1-Day7_R1	PTA97	Infant gut metagenome	OTHER	METAGENOMIC	other	paired	ILLUMINA	Illumina MiSeq	Metagenomic DNA isolation and library preparation	fastq			EP-49-1-Day7_R1.fastq.gz
		Done	processed-ok			EP-49-1-Day7_R2	PTA98	Infant gut metagenome	OTHER	METAGENOMIC	other	paired	ILLUMINA	Illumina MiSeq	Metagenomic DNA isolation and library preparation	fastq			EP-49-1-Day7_R2.fastq.gz
SRR22212922	SRP406567		new	PRJNA898628	SAMN31618547	EP-49-2-Day28_R1	PTA99	Infant gut metagenome	OTHER	METAGENOMIC	other	paired	ILLUMINA	Illumina MiSeq	Metagenomic DNA isolation and library preparation	fastq			EP-49-2-Day28_R1.fastq.gz
		Done	processed-ok			EP-49-2-Day28_R2	PTA100	Infant gut metagenome	OTHER	METAGENOMIC	other	paired	ILLUMINA	Illumina MiSeq	Metagenomic DNA isolation and library preparation	fastq			EP-49-2-Day28_R2.fastq.gz
SRR22212921	SRP406567		new	PRJNA898628	SAMN31618549	EP-50-1-Day7_R1	PTA101	Infant gut metagenome	OTHER	METAGENOMIC	other	paired	ILLUMINA	Illumina MiSeq	Metagenomic DNA isolation and library preparation	fastq			EP-50-1-Day7_R1.fastq.gz
		Done	processed-ok			EP-50-1-Day7_R2	PTA102	Infant gut metagenome	OTHER	METAGENOMIC	other	paired	ILLUMINA	Illumina MiSeq	Metagenomic DNA isolation and library preparation	fastq			EP-50-1-Day7_R2.fastq.gz
SRR22212920	SRP406567		new	PRJNA898628	SAMN31618551	EP-50-2-Day28_R1	PTA103	Infant gut metagenome	OTHER	METAGENOMIC	other	paired	ILLUMINA	Illumina MiSeq	Metagenomic DNA isolation and library preparation	fastq			EP-50-2-Day28_R1.fastq.gz
		Done	processed-ok			EP-50-2-Day28_R2	PTA104	Infant gut metagenome	OTHER	METAGENOMIC	other	paired	ILLUMINA	Illumina MiSeq	Metagenomic DNA isolation and library preparation	fastq			EP-50-2-Day28_R2.fastq.gz
SRR22212919	SRP406567		new	PRJNA898628	SAMN31618553	EP-51-2-Day28_R1	PTA105	Infant gut metagenome	OTHER	METAGENOMIC	other	paired	ILLUMINA	Illumina MiSeq	Metagenomic DNA isolation and library preparation	fastq			EP-51-2-Day28_R1.fastq.gz
		Done	processed-ok			EP-51-2-Day28_R2	PTA106	Infant gut metagenome	OTHER	METAGENOMIC	other	paired	ILLUMINA	Illumina MiSeq	Metagenomic DNA isolation and library preparation	fastq			EP-51-2-Day28_R2.fastq.gz
SRR22212918	SRP406567		new	PRJNA898628	SAMN31618555	EP-51-3-Day120_R1	PTA107	Infant gut metagenome	OTHER	METAGENOMIC	other	paired	ILLUMINA	Illumina MiSeq	Metagenomic DNA isolation and library preparation	fastq			EP-51-3-Day120_R1.fastq.gz
		Done	processed-ok			EP-51-3-Day120_R2	PTA108	Infant gut metagenome	OTHER	METAGENOMIC	other	paired	ILLUMINA	Illumina MiSeq	Metagenomic DNA isolation and library preparation	fastq			EP-51-3-Day120_R2.fastq.gz
SRR22212917	SRP406567		new	PRJNA898628	SAMN31618557	EP-5-1-Day7_R1	PTA109	Infant gut metagenome	OTHER	METAGENOMIC	other	paired	ILLUMINA	Illumina MiSeq	Metagenomic DNA isolation and library preparation	fastq			EP-5-1-Day7_R1.fastq.gz
		Done	processed-ok			EP-5-1-Day7_R2	PTA110	Infant gut metagenome	OTHER	METAGENOMIC	other	paired	ILLUMINA	Illumina MiSeq	Metagenomic DNA isolation and library preparation	fastq			EP-5-1-Day7_R2.fastq.gz
SRR22212916	SRP406567		new	PRJNA898628	SAMN31618559	EP-5-2-Day28_R1	PTA111	Infant gut metagenome	OTHER	METAGENOMIC	other	paired	ILLUMINA	Illumina MiSeq	Metagenomic DNA isolation and library preparation	fastq			EP-5-2-Day28_R1.fastq.gz
		Done	processed-ok			EP-5-2-Day28_R2	PTA112	Infant gut metagenome	OTHER	METAGENOMIC	other	paired	ILLUMINA	Illumina MiSeq	Metagenomic DNA isolation and library preparation	fastq			EP-5-2-Day28_R2.fastq.gz
SRR22212915	SRP406567		new	PRJNA898628	SAMN31618561	EP-5-3-Day120_R1	PTA113	Infant gut metagenome	OTHER	METAGENOMIC	other	paired	ILLUMINA	Illumina MiSeq	Metagenomic DNA isolation and library preparation	fastq			EP-5-3-Day120_R1.fastq.gz
		Done	processed-ok			EP-5-3-Day120_R2	PTA114	Infant gut metagenome	OTHER	METAGENOMIC	other	paired	ILLUMINA	Illumina MiSeq	Metagenomic DNA isolation and library preparation	fastq			EP-5-3-Day120_R2.fastq.gz
SRR22213132	SRP406567		new	PRJNA898628	SAMN31618563	EP-55-1-Day7_R1	PTA115	Infant gut metagenome	OTHER	METAGENOMIC	other	paired	ILLUMINA	Illumina MiSeq	Metagenomic DNA isolation and library preparation	fastq			EP-55-1-Day7_R1.fastq.gz
		Done	processed-ok			EP-55-1-Day7_R2	PTA116	Infant gut metagenome	OTHER	METAGENOMIC	other	paired	ILLUMINA	Illumina MiSeq	Metagenomic DNA isolation and library preparation	fastq			EP-55-1-Day7_R2.fastq.gz
SRR22213131	SRP406567		new	PRJNA898628	SAMN31618565	EP-55-2-Day28_R1	PTA117	Infant gut metagenome	OTHER	METAGENOMIC	other	paired	ILLUMINA	Illumina MiSeq	Metagenomic DNA isolation and library preparation	fastq			EP-55-2-Day28_R1.fastq.gz
		Done	processed-ok			EP-55-2-Day28_R2	PTA118	Infant gut metagenome	OTHER	METAGENOMIC	other	paired	ILLUMINA	Illumina MiSeq	Metagenomic DNA isolation and library preparation	fastq			EP-55-2-Day28_R2.fastq.gz
SRR22213130	SRP406567		new	PRJNA898628	SAMN31618567	EP-55-3-Day120_R1	PTA119	Infant gut metagenome	OTHER	METAGENOMIC	other	paired	ILLUMINA	Illumina MiSeq	Metagenomic DNA isolation and library preparation	fastq			EP-55-3-Day120_R1.fastq.gz
		Done	processed-ok			EP-55-3-Day120_R2	PTA120	Infant gut metagenome	OTHER	METAGENOMIC	other	paired	ILLUMINA	Illumina MiSeq	Metagenomic DNA isolation and library preparation	fastq			EP-55-3-Day120_R2.fastq.gz
SRR22213129	SRP406567		new	PRJNA898628	SAMN31618569	EP-56-1-Day7_R1	PTA121	Infant gut metagenome	OTHER	METAGENOMIC	other	paired	ILLUMINA	Illumina MiSeq	Metagenomic DNA isolation and library preparation	fastq			EP-56-1-Day7_R1.fastq.gz
		Done	processed-ok			EP-56-1-Day7_R2	PTA122	Infant gut metagenome	OTHER	METAGENOMIC	other	paired	ILLUMINA	Illumina MiSeq	Metagenomic DNA isolation and library preparation	fastq			EP-56-1-Day7_R2.fastq.gz
SRR22213128	SRP406567		new	PRJNA898628	SAMN31618571	EP-56-3-Day120_R1	PTA123	Infant gut metagenome	OTHER	METAGENOMIC	other	paired	ILLUMINA	Illumina MiSeq	Metagenomic DNA isolation and library preparation	fastq			EP-56-3-Day120_R1.fastq.gz
		Done	processed-ok			EP-56-3-Day120_R2	PTA124	Infant gut metagenome	OTHER	METAGENOMIC	other	paired	ILLUMINA	Illumina MiSeq	Metagenomic DNA isolation and library preparation	fastq			EP-56-3-Day120_R2.fastq.gz
SRR22213127	SRP406567		new	PRJNA898628	SAMN31618573	EP-56-4-Day365_R1	PTA125	Infant gut metagenome	OTHER	METAGENOMIC	other	paired	ILLUMINA	Illumina MiSeq	Metagenomic DNA isolation and library preparation	fastq			EP-56-4-Day365_R1.fastq.gz
		Done	processed-ok			EP-56-4-Day365_R2	PTA126	Infant gut metagenome	OTHER	METAGENOMIC	other	paired	ILLUMINA	Illumina MiSeq	Metagenomic DNA isolation and library preparation	fastq			EP-56-4-Day365_R2.fastq.gz
SRR22213126	SRP406567		new	PRJNA898628	SAMN31618575	EP-58-1-Day7_R1	PTA127	Infant gut metagenome	OTHER	METAGENOMIC	other	paired	ILLUMINA	Illumina MiSeq	Metagenomic DNA isolation and library preparation	fastq			EP-58-1-Day7_R1.fastq.gz
		Done	processed-ok			EP-58-1-Day7_R2	PTA128	Infant gut metagenome	OTHER	METAGENOMIC	other	paired	ILLUMINA	Illumina MiSeq	Metagenomic DNA isolation and library preparation	fastq			EP-58-1-Day7_R2.fastq.gz
SRR22213125	SRP406567		new	PRJNA898628	SAMN31618577	EP-58-2-Day28_R1	PTA129	Infant gut metagenome	OTHER	METAGENOMIC	other	paired	ILLUMINA	Illumina MiSeq	Metagenomic DNA isolation and library preparation	fastq			EP-58-2-Day28_R1.fastq.gz
		Done	processed-ok			EP-58-2-Day28_R2	PTA130	Infant gut metagenome	OTHER	METAGENOMIC	other	paired	ILLUMINA	Illumina MiSeq	Metagenomic DNA isolation and library preparation	fastq			EP-58-2-Day28_R2.fastq.gz
SRR22213124	SRP406567		new	PRJNA898628	SAMN31618579	EP-62-1-Day7_R1	PTA131	Infant gut metagenome	OTHER	METAGENOMIC	other	paired	ILLUMINA	Illumina MiSeq	Metagenomic DNA isolation and library preparation	fastq			EP-62-1-Day7_R1.fastq.gz
		Done	processed-ok			EP-62-1-Day7_R2	PTA132	Infant gut metagenome	OTHER	METAGENOMIC	other	paired	ILLUMINA	Illumina MiSeq	Metagenomic DNA isolation and library preparation	fastq			EP-62-1-Day7_R2.fastq.gz
SRR22213123	SRP406567		new	PRJNA898628	SAMN31618581	EP-62-2-Day28_R1	PTA133	Infant gut metagenome	OTHER	METAGENOMIC	other	paired	ILLUMINA	Illumina MiSeq	Metagenomic DNA isolation and library preparation	fastq			EP-62-2-Day28_R1.fastq.gz
		Done	processed-ok			EP-62-2-Day28_R2	PTA134	Infant gut metagenome	OTHER	METAGENOMIC	other	paired	ILLUMINA	Illumina MiSeq	Metagenomic DNA isolation and library preparation	fastq			EP-62-2-Day28_R2.fastq.gz
SRR22213121	SRP406567		new	PRJNA898628	SAMN31618583	EP-62-3-Day120_R1	PTA135	Infant gut metagenome	OTHER	METAGENOMIC	other	paired	ILLUMINA	Illumina MiSeq	Metagenomic DNA isolation and library preparation	fastq			EP-62-3-Day120_R1.fastq.gz
		Done	processed-ok			EP-62-3-Day120_R2	PTA136	Infant gut metagenome	OTHER	METAGENOMIC	other	paired	ILLUMINA	Illumina MiSeq	Metagenomic DNA isolation and library preparation	fastq			EP-62-3-Day120_R2.fastq.gz
SRR22213120	SRP406567		new	PRJNA898628	SAMN31618585	EP-63-1-Day7_R1	PTA137	Infant gut metagenome	OTHER	METAGENOMIC	other	paired	ILLUMINA	Illumina MiSeq	Metagenomic DNA isolation and library preparation	fastq			EP-63-1-Day7_R1.fastq.gz
		Done	processed-ok			EP-63-1-Day7_R2	PTA138	Infant gut metagenome	OTHER	METAGENOMIC	other	paired	ILLUMINA	Illumina MiSeq	Metagenomic DNA isolation and library preparation	fastq			EP-63-1-Day7_R2.fastq.gz
SRR22213119	SRP406567		new	PRJNA898628	SAMN31618587	EP-63-2-Day28_R1	PTA139	Infant gut metagenome	OTHER	METAGENOMIC	other	paired	ILLUMINA	Illumina MiSeq	Metagenomic DNA isolation and library preparation	fastq			EP-63-2-Day28_R1.fastq.gz
		Done	processed-ok			EP-63-2-Day28_R2	PTA140	Infant gut metagenome	OTHER	METAGENOMIC	other	paired	ILLUMINA	Illumina MiSeq	Metagenomic DNA isolation and library preparation	fastq			EP-63-2-Day28_R2.fastq.gz
SRR22213118	SRP406567		new	PRJNA898628	SAMN31618589	EP-63-4-Day365_R1	PTA141	Infant gut metagenome	OTHER	METAGENOMIC	other	paired	ILLUMINA	Illumina MiSeq	Metagenomic DNA isolation and library preparation	fastq			EP-63-4-Day365_R1.fastq.gz
		Done	processed-ok			EP-63-4-Day365_R2	PTA142	Infant gut metagenome	OTHER	METAGENOMIC	other	paired	ILLUMINA	Illumina MiSeq	Metagenomic DNA isolation and library preparation	fastq			EP-63-4-Day365_R2.fastq.gz
SRR22213117	SRP406567		new	PRJNA898628	SAMN31618591	EP-66-1-Day7_R1	PTA143	Infant gut metagenome	OTHER	METAGENOMIC	other	paired	ILLUMINA	Illumina MiSeq	Metagenomic DNA isolation and library preparation	fastq			EP-66-1-Day7_R1.fastq.gz
		Done	processed-ok			EP-66-1-Day7_R2	PTA144	Infant gut metagenome	OTHER	METAGENOMIC	other	paired	ILLUMINA	Illumina MiSeq	Metagenomic DNA isolation and library preparation	fastq			EP-66-1-Day7_R2.fastq.gz
SRR22213116	SRP406567		new	PRJNA898628	SAMN31618593	EP-66-2-Day28_R1	PTA145	Infant gut metagenome	OTHER	METAGENOMIC	other	paired	ILLUMINA	Illumina MiSeq	Metagenomic DNA isolation and library preparation	fastq			EP-66-2-Day28_R1.fastq.gz
		Done	processed-ok			EP-66-2-Day28_R2	PTA146	Infant gut metagenome	OTHER	METAGENOMIC	other	paired	ILLUMINA	Illumina MiSeq	Metagenomic DNA isolation and library preparation	fastq			EP-66-2-Day28_R2.fastq.gz
SRR22213115	SRP406567		new	PRJNA898628	SAMN31618595	EP-66-3-Day120_R1	PTA147	Infant gut metagenome	OTHER	METAGENOMIC	other	paired	ILLUMINA	Illumina MiSeq	Metagenomic DNA isolation and library preparation	fastq			EP-66-3-Day120_R1.fastq.gz
		Done	processed-ok			EP-66-3-Day120_R2	PTA148	Infant gut metagenome	OTHER	METAGENOMIC	other	paired	ILLUMINA	Illumina MiSeq	Metagenomic DNA isolation and library preparation	fastq			EP-66-3-Day120_R2.fastq.gz
SRR22213114	SRP406567		new	PRJNA898628	SAMN31618597	EP-66-4-Day365_R1	PTA149	Infant gut metagenome	OTHER	METAGENOMIC	other	paired	ILLUMINA	Illumina MiSeq	Metagenomic DNA isolation and library preparation	fastq			EP-66-4-Day365_R1.fastq.gz
		Done	processed-ok			EP-66-4-Day365_R2	PTA150	Infant gut metagenome	OTHER	METAGENOMIC	other	paired	ILLUMINA	Illumina MiSeq	Metagenomic DNA isolation and library preparation	fastq			EP-66-4-Day365_R2.fastq.gz
SRR22213113	SRP406567		new	PRJNA898628	SAMN31618599	EP-67-3-Day120_R1	PTA151	Infant gut metagenome	OTHER	METAGENOMIC	other	paired	ILLUMINA	Illumina MiSeq	Metagenomic DNA isolation and library preparation	fastq			EP-67-3-Day120_R1.fastq.gz
		Done	processed-ok			EP-67-3-Day120_R2	PTA152	Infant gut metagenome	OTHER	METAGENOMIC	other	paired	ILLUMINA	Illumina MiSeq	Metagenomic DNA isolation and library preparation	fastq			EP-67-3-Day120_R2.fastq.gz
SRR22213112	SRP406567		new	PRJNA898628	SAMN31618601	EP-68-1-Day7_R1	PTA153	Infant gut metagenome	OTHER	METAGENOMIC	other	paired	ILLUMINA	Illumina MiSeq	Metagenomic DNA isolation and library preparation	fastq			EP-68-1-Day7_R1.fastq.gz
		Done	processed-ok			EP-68-1-Day7_R2	PTA154	Infant gut metagenome	OTHER	METAGENOMIC	other	paired	ILLUMINA	Illumina MiSeq	Metagenomic DNA isolation and library preparation	fastq			EP-68-1-Day7_R2.fastq.gz
SRR22213110	SRP406567		new	PRJNA898628	SAMN31618603	EP-68-2-Day28_R1	PTA155	Infant gut metagenome	OTHER	METAGENOMIC	other	paired	ILLUMINA	Illumina MiSeq	Metagenomic DNA isolation and library preparation	fastq			EP-68-2-Day28_R1.fastq.gz
		Done	processed-ok			EP-68-2-Day28_R2	PTA156	Infant gut metagenome	OTHER	METAGENOMIC	other	paired	ILLUMINA	Illumina MiSeq	Metagenomic DNA isolation and library preparation	fastq			EP-68-2-Day28_R2.fastq.gz
SRR22213109	SRP406567		new	PRJNA898628	SAMN31618605	EP-68-3-Day120_R1	PTA157	Infant gut metagenome	OTHER	METAGENOMIC	other	paired	ILLUMINA	Illumina MiSeq	Metagenomic DNA isolation and library preparation	fastq			EP-68-3-Day120_R1.fastq.gz
		Done	processed-ok			EP-68-3-Day120_R2	PTA158	Infant gut metagenome	OTHER	METAGENOMIC	other	paired	ILLUMINA	Illumina MiSeq	Metagenomic DNA isolation and library preparation	fastq			EP-68-3-Day120_R2.fastq.gz
SRR22213108	SRP406567		new	PRJNA898628	SAMN31618607	EP-68-4-Day365_R1	PTA159	Infant gut metagenome	OTHER	METAGENOMIC	other	paired	ILLUMINA	Illumina MiSeq	Metagenomic DNA isolation and library preparation	fastq			EP-68-4-Day365_R1.fastq.gz
		Done	processed-ok			EP-68-4-Day365_R2	PTA160	Infant gut metagenome	OTHER	METAGENOMIC	other	paired	ILLUMINA	Illumina MiSeq	Metagenomic DNA isolation and library preparation	fastq			EP-68-4-Day365_R2.fastq.gz
SRR22213107	SRP406567		new	PRJNA898628	SAMN31618609	EP-76-2-Day28_R1	PTA161	Infant gut metagenome	OTHER	METAGENOMIC	other	paired	ILLUMINA	Illumina MiSeq	Metagenomic DNA isolation and library preparation	fastq			EP-76-2-Day28_R1.fastq.gz
		Done	processed-ok			EP-76-2-Day28_R2	PTA162	Infant gut metagenome	OTHER	METAGENOMIC	other	paired	ILLUMINA	Illumina MiSeq	Metagenomic DNA isolation and library preparation	fastq			EP-76-2-Day28_R2.fastq.gz
SRR22213106	SRP406567		new	PRJNA898628	SAMN31618611	EP-76-4-Day365_R1	PTA163	Infant gut metagenome	OTHER	METAGENOMIC	other	paired	ILLUMINA	Illumina MiSeq	Metagenomic DNA isolation and library preparation	fastq			EP-76-4-Day365_R1.fastq.gz
		Done	processed-ok			EP-76-4-Day365_R2	PTA164	Infant gut metagenome	OTHER	METAGENOMIC	other	paired	ILLUMINA	Illumina MiSeq	Metagenomic DNA isolation and library preparation	fastq			EP-76-4-Day365_R2.fastq.gz
SRR22213105	SRP406567		new	PRJNA898628	SAMN31618613	EP-9-1-Day7_R1	PTA165	Infant gut metagenome	OTHER	METAGENOMIC	other	paired	ILLUMINA	Illumina MiSeq	Metagenomic DNA isolation and library preparation	fastq			EP-9-1-Day7_R1.fastq.gz
		Done	processed-ok			EP-9-1-Day7_R2	PTA166	Infant gut metagenome	OTHER	METAGENOMIC	other	paired	ILLUMINA	Illumina MiSeq	Metagenomic DNA isolation and library preparation	fastq			EP-9-1-Day7_R2.fastq.gz
SRR22213104	SRP406567		new	PRJNA898628	SAMN31618615	EP-9-2-Day28_R1	PTA167	Infant gut metagenome	OTHER	METAGENOMIC	other	paired	ILLUMINA	Illumina MiSeq	Metagenomic DNA isolation and library preparation	fastq			EP-9-2-Day28_R1.fastq.gz
		Done	processed-ok			EP-9-2-Day28_R2	PTA168	Infant gut metagenome	OTHER	METAGENOMIC	other	paired	ILLUMINA	Illumina MiSeq	Metagenomic DNA isolation and library preparation	fastq			EP-9-2-Day28_R2.fastq.gz
SRR22213102	SRP406567		new	PRJNA898628	SAMN31618617	EP-9-3-Day120_R1	PTA169	Infant gut metagenome	OTHER	METAGENOMIC	other	paired	ILLUMINA	Illumina MiSeq	Metagenomic DNA isolation and library preparation	fastq			EP-9-3-Day120_R1.fastq.gz
		Done	processed-ok			EP-9-3-Day120_R2	PTA170	Infant gut metagenome	OTHER	METAGENOMIC	other	paired	ILLUMINA	Illumina MiSeq	Metagenomic DNA isolation and library preparation	fastq			EP-9-3-Day120_R2.fastq.gz
SRR22213070	SRP406567		new	PRJNA898628	SAMN31618619	FT-59-1-Day7_R1	PTA171	Infant gut metagenome	OTHER	METAGENOMIC	other	paired	ILLUMINA	Illumina MiSeq	Metagenomic DNA isolation and library preparation	fastq			FT-59-1-Day7_R1.fastq.gz
		Done	processed-ok			FT-59-1-Day7_R2	PTA172	Infant gut metagenome	OTHER	METAGENOMIC	other	paired	ILLUMINA	Illumina MiSeq	Metagenomic DNA isolation and library preparation	fastq			FT-59-1-Day7_R2.fastq.gz
SRR22213069	SRP406567		new	PRJNA898628	SAMN31618621	FT-59-2-Day28_R1	PTA173	Infant gut metagenome	OTHER	METAGENOMIC	other	paired	ILLUMINA	Illumina MiSeq	Metagenomic DNA isolation and library preparation	fastq			FT-59-2-Day28_R1.fastq.gz
		Done	processed-ok			FT-59-2-Day28_R2	PTA174	Infant gut metagenome	OTHER	METAGENOMIC	other	paired	ILLUMINA	Illumina MiSeq	Metagenomic DNA isolation and library preparation	fastq			FT-59-2-Day28_R2.fastq.gz
SRR22213067	SRP406567		new	PRJNA898628	SAMN31618623	FT-59-3-Day120_R1	PTA175	Infant gut metagenome	OTHER	METAGENOMIC	other	paired	ILLUMINA	Illumina MiSeq	Metagenomic DNA isolation and library preparation	fastq			FT-59-3-Day120_R1.fastq.gz
		Done	processed-ok			FT-59-3-Day120_R2	PTA176	Infant gut metagenome	OTHER	METAGENOMIC	other	paired	ILLUMINA	Illumina MiSeq	Metagenomic DNA isolation and library preparation	fastq			FT-59-3-Day120_R2.fastq.gz
SRR22213066	SRP406567		new	PRJNA898628	SAMN31618625	FT-59-4-Day365_R1	PTA177	Infant gut metagenome	OTHER	METAGENOMIC	other	paired	ILLUMINA	Illumina MiSeq	Metagenomic DNA isolation and library preparation	fastq			FT-59-4-Day365_R1.fastq.gz
		Done	processed-ok			FT-59-4-Day365_R2	PTA178	Infant gut metagenome	OTHER	METAGENOMIC	other	paired	ILLUMINA	Illumina MiSeq	Metagenomic DNA isolation and library preparation	fastq			FT-59-4-Day365_R2.fastq.gz
SRR22213065	SRP406567		new	PRJNA898628	SAMN31618627	FT-60-1-Day7_R1	PTA179	Infant gut metagenome	OTHER	METAGENOMIC	other	paired	ILLUMINA	Illumina MiSeq	Metagenomic DNA isolation and library preparation	fastq			FT-60-1-Day7_R1.fastq.gz
		Done	processed-ok			FT-60-1-Day7_R2	PTA180	Infant gut metagenome	OTHER	METAGENOMIC	other	paired	ILLUMINA	Illumina MiSeq	Metagenomic DNA isolation and library preparation	fastq			FT-60-1-Day7_R2.fastq.gz
SRR22213063	SRP406567		new	PRJNA898628	SAMN31618629	FT-60-2-Day28_R1	PTA181	Infant gut metagenome	OTHER	METAGENOMIC	other	paired	ILLUMINA	Illumina MiSeq	Metagenomic DNA isolation and library preparation	fastq			FT-60-2-Day28_R1.fastq.gz
		Done	processed-ok			FT-60-2-Day28_R2	PTA182	Infant gut metagenome	OTHER	METAGENOMIC	other	paired	ILLUMINA	Illumina MiSeq	Metagenomic DNA isolation and library preparation	fastq			FT-60-2-Day28_R2.fastq.gz
SRR22213064	SRP406567		new	PRJNA898628	SAMN31618631	FT-60-3-Day120_R1	PTA183	Infant gut metagenome	OTHER	METAGENOMIC	other	paired	ILLUMINA	Illumina MiSeq	Metagenomic DNA isolation and library preparation	fastq			FT-60-3-Day120_R1.fastq.gz
		Done	processed-ok			FT-60-3-Day120_R2	PTA184	Infant gut metagenome	OTHER	METAGENOMIC	other	paired	ILLUMINA	Illumina MiSeq	Metagenomic DNA isolation and library preparation	fastq			FT-60-3-Day120_R2.fastq.gz
SRR22213062	SRP406567		new	PRJNA898628	SAMN31618633	FT-61-1-Day7_R1	PTA185	Infant gut metagenome	OTHER	METAGENOMIC	other	paired	ILLUMINA	Illumina MiSeq	Metagenomic DNA isolation and library preparation	fastq			FT-61-1-Day7_R1.fastq.gz
		Done	processed-ok			FT-61-1-Day7_R2	PTA186	Infant gut metagenome	OTHER	METAGENOMIC	other	paired	ILLUMINA	Illumina MiSeq	Metagenomic DNA isolation and library preparation	fastq			FT-61-1-Day7_R2.fastq.gz
SRR22213061	SRP406567		new	PRJNA898628	SAMN31618635	FT-61-2-Day28_R1	PTA187	Infant gut metagenome	OTHER	METAGENOMIC	other	paired	ILLUMINA	Illumina MiSeq	Metagenomic DNA isolation and library preparation	fastq			FT-61-2-Day28_R1.fastq.gz
		Done	processed-ok			FT-61-2-Day28_R2	PTA188	Infant gut metagenome	OTHER	METAGENOMIC	other	paired	ILLUMINA	Illumina MiSeq	Metagenomic DNA isolation and library preparation	fastq			FT-61-2-Day28_R2.fastq.gz
SRR22213060	SRP406567		new	PRJNA898628	SAMN31618637	FT-61-3-Day120_R1	PTA189	Infant gut metagenome	OTHER	METAGENOMIC	other	paired	ILLUMINA	Illumina MiSeq	Metagenomic DNA isolation and library preparation	fastq			FT-61-3-Day120_R1.fastq.gz
		Done	processed-ok			FT-61-3-Day120_R2	PTA190	Infant gut metagenome	OTHER	METAGENOMIC	other	paired	ILLUMINA	Illumina MiSeq	Metagenomic DNA isolation and library preparation	fastq			FT-61-3-Day120_R2.fastq.gz
SRR22213059	SRP406567		new	PRJNA898628	SAMN31618639	FT-69-1-Day7_R1	PTA191	Infant gut metagenome	OTHER	METAGENOMIC	other	paired	ILLUMINA	Illumina MiSeq	Metagenomic DNA isolation and library preparation	fastq			FT-69-1-Day7_R1.fastq.gz
		Done	processed-ok			FT-69-1-Day7_R2	PTA192	Infant gut metagenome	OTHER	METAGENOMIC	other	paired	ILLUMINA	Illumina MiSeq	Metagenomic DNA isolation and library preparation	fastq			FT-69-1-Day7_R2.fastq.gz
SRR22213058	SRP406567		new	PRJNA898628	SAMN31618641	FT-69-2-Day28_R1	PTA193	Infant gut metagenome	OTHER	METAGENOMIC	other	paired	ILLUMINA	Illumina MiSeq	Metagenomic DNA isolation and library preparation	fastq			FT-69-2-Day28_R1.fastq.gz
		Done	processed-ok			FT-69-2-Day28_R2	PTA194	Infant gut metagenome	OTHER	METAGENOMIC	other	paired	ILLUMINA	Illumina MiSeq	Metagenomic DNA isolation and library preparation	fastq			FT-69-2-Day28_R2.fastq.gz
SRR22213056	SRP406567		new	PRJNA898628	SAMN31618643	FT-69-3-Day120_R1	PTA195	Infant gut metagenome	OTHER	METAGENOMIC	other	paired	ILLUMINA	Illumina MiSeq	Metagenomic DNA isolation and library preparation	fastq			FT-69-3-Day120_R1.fastq.gz
		Done	processed-ok			FT-69-3-Day120_R2	PTA196	Infant gut metagenome	OTHER	METAGENOMIC	other	paired	ILLUMINA	Illumina MiSeq	Metagenomic DNA isolation and library preparation	fastq			FT-69-3-Day120_R2.fastq.gz
SRR22213055	SRP406567		new	PRJNA898628	SAMN31618645	FT-69-4-Day365_R1	PTA197	Infant gut metagenome	OTHER	METAGENOMIC	other	paired	ILLUMINA	Illumina MiSeq	Metagenomic DNA isolation and library preparation	fastq			FT-69-4-Day365_R1.fastq.gz
		Done	processed-ok			FT-69-4-Day365_R2	PTA198	Infant gut metagenome	OTHER	METAGENOMIC	other	paired	ILLUMINA	Illumina MiSeq	Metagenomic DNA isolation and library preparation	fastq			FT-69-4-Day365_R2.fastq.gz
SRR22213054	SRP406567		new	PRJNA898628	SAMN31618647	FT-70-1-Day7_R1	PTA199	Infant gut metagenome	OTHER	METAGENOMIC	other	paired	ILLUMINA	Illumina MiSeq	Metagenomic DNA isolation and library preparation	fastq			FT-70-1-Day7_R1.fastq.gz
		Done	processed-ok			FT-70-1-Day7_R2	PTA200	Infant gut metagenome	OTHER	METAGENOMIC	other	paired	ILLUMINA	Illumina MiSeq	Metagenomic DNA isolation and library preparation	fastq			FT-70-1-Day7_R2.fastq.gz
SRR22213052	SRP406567		new	PRJNA898628	SAMN31618649	FT-70-2-Day28_R1	PTA201	Infant gut metagenome	OTHER	METAGENOMIC	other	paired	ILLUMINA	Illumina MiSeq	Metagenomic DNA isolation and library preparation	fastq			FT-70-2-Day28_R1.fastq.gz
		Done	processed-ok			FT-70-2-Day28_R2	PTA202	Infant gut metagenome	OTHER	METAGENOMIC	other	paired	ILLUMINA	Illumina MiSeq	Metagenomic DNA isolation and library preparation	fastq			FT-70-2-Day28_R2.fastq.gz
SRR22213053	SRP406567		new	PRJNA898628	SAMN31618651	FT-70-4-Day365_R1	PTA203	Infant gut metagenome	OTHER	METAGENOMIC	other	paired	ILLUMINA	Illumina MiSeq	Metagenomic DNA isolation and library preparation	fastq			FT-70-4-Day365_R1.fastq.gz
		Done	processed-ok			FT-70-4-Day365_R2	PTA204	Infant gut metagenome	OTHER	METAGENOMIC	other	paired	ILLUMINA	Illumina MiSeq	Metagenomic DNA isolation and library preparation	fastq			FT-70-4-Day365_R2.fastq.gz
SRR22213051	SRP406567		new	PRJNA898628	SAMN31618653	FT-71-1-Day7_R1	PTA205	Infant gut metagenome	OTHER	METAGENOMIC	other	paired	ILLUMINA	Illumina MiSeq	Metagenomic DNA isolation and library preparation	fastq			FT-71-1-Day7_R1.fastq.gz
		Done	processed-ok			FT-71-1-Day7_R2	PTA206	Infant gut metagenome	OTHER	METAGENOMIC	other	paired	ILLUMINA	Illumina MiSeq	Metagenomic DNA isolation and library preparation	fastq			FT-71-1-Day7_R2.fastq.gz
SRR22213050	SRP406567		new	PRJNA898628	SAMN31618655	FT-71-2-Day28_R1	PTA207	Infant gut metagenome	OTHER	METAGENOMIC	other	paired	ILLUMINA	Illumina MiSeq	Metagenomic DNA isolation and library preparation	fastq			FT-71-2-Day28_R1.fastq.gz
		Done	processed-ok			FT-71-2-Day28_R2	PTA208	Infant gut metagenome	OTHER	METAGENOMIC	other	paired	ILLUMINA	Illumina MiSeq	Metagenomic DNA isolation and library preparation	fastq			FT-71-2-Day28_R2.fastq.gz
SRR22213049	SRP406567		new	PRJNA898628	SAMN31618657	FT-72-1-Day7_R1	PTA209	Infant gut metagenome	OTHER	METAGENOMIC	other	paired	ILLUMINA	Illumina MiSeq	Metagenomic DNA isolation and library preparation	fastq			FT-72-1-Day7_R1.fastq.gz
		Done	processed-ok			FT-72-1-Day7_R2	PTA210	Infant gut metagenome	OTHER	METAGENOMIC	other	paired	ILLUMINA	Illumina MiSeq	Metagenomic DNA isolation and library preparation	fastq			FT-72-1-Day7_R2.fastq.gz
SRR22213048	SRP406567		new	PRJNA898628	SAMN31618659	FT-72-2-Day28_R1	PTA211	Infant gut metagenome	OTHER	METAGENOMIC	other	paired	ILLUMINA	Illumina MiSeq	Metagenomic DNA isolation and library preparation	fastq			FT-72-2-Day28_R1.fastq.gz
		Done	processed-ok			FT-72-2-Day28_R2	PTA212	Infant gut metagenome	OTHER	METAGENOMIC	other	paired	ILLUMINA	Illumina MiSeq	Metagenomic DNA isolation and library preparation	fastq			FT-72-2-Day28_R2.fastq.gz
SRR22213047	SRP406567		new	PRJNA898628	SAMN31618661	FT-72-3-Day120_R1	PTA213	Infant gut metagenome	OTHER	METAGENOMIC	other	paired	ILLUMINA	Illumina MiSeq	Metagenomic DNA isolation and library preparation	fastq			FT-72-3-Day120_R1.fastq.gz
		Done	processed-ok			FT-72-3-Day120_R2	PTA214	Infant gut metagenome	OTHER	METAGENOMIC	other	paired	ILLUMINA	Illumina MiSeq	Metagenomic DNA isolation and library preparation	fastq			FT-72-3-Day120_R2.fastq.gz
SRR22213044	SRP406567		new	PRJNA898628	SAMN31618663	FT-72-4-Day365_R1	PTA215	Infant gut metagenome	OTHER	METAGENOMIC	other	paired	ILLUMINA	Illumina MiSeq	Metagenomic DNA isolation and library preparation	fastq			FT-72-4-Day365_R1.fastq.gz
		Done	processed-ok			FT-72-4-Day365_R2	PTA216	Infant gut metagenome	OTHER	METAGENOMIC	other	paired	ILLUMINA	Illumina MiSeq	Metagenomic DNA isolation and library preparation	fastq			FT-72-4-Day365_R2.fastq.gz
SRR22213043	SRP406567		new	PRJNA898628	SAMN31618665	FT-73-1-Day7_R1	PTA217	Infant gut metagenome	OTHER	METAGENOMIC	other	paired	ILLUMINA	Illumina MiSeq	Metagenomic DNA isolation and library preparation	fastq			FT-73-1-Day7_R1.fastq.gz
		Done	processed-ok			FT-73-1-Day7_R2	PTA218	Infant gut metagenome	OTHER	METAGENOMIC	other	paired	ILLUMINA	Illumina MiSeq	Metagenomic DNA isolation and library preparation	fastq			FT-73-1-Day7_R2.fastq.gz
SRR22213042	SRP406567		new	PRJNA898628	SAMN31618667	FT-73-2-Day28_R1	PTA219	Infant gut metagenome	OTHER	METAGENOMIC	other	paired	ILLUMINA	Illumina MiSeq	Metagenomic DNA isolation and library preparation	fastq			FT-73-2-Day28_R1.fastq.gz
		Done	processed-ok			FT-73-2-Day28_R2	PTA220	Infant gut metagenome	OTHER	METAGENOMIC	other	paired	ILLUMINA	Illumina MiSeq	Metagenomic DNA isolation and library preparation	fastq			FT-73-2-Day28_R2.fastq.gz
SRR22213041	SRP406567		new	PRJNA898628	SAMN31618669	FT-73-3-Day120_R1	PTA221	Infant gut metagenome	OTHER	METAGENOMIC	other	paired	ILLUMINA	Illumina MiSeq	Metagenomic DNA isolation and library preparation	fastq			FT-73-3-Day120_R1.fastq.gz
		Done	processed-ok			FT-73-3-Day120_R2	PTA222	Infant gut metagenome	OTHER	METAGENOMIC	other	paired	ILLUMINA	Illumina MiSeq	Metagenomic DNA isolation and library preparation	fastq			FT-73-3-Day120_R2.fastq.gz
SRR22213040	SRP406567		new	PRJNA898628	SAMN31618671	FT-74-1-Day7_R1	PTA223	Infant gut metagenome	OTHER	METAGENOMIC	other	paired	ILLUMINA	Illumina MiSeq	Metagenomic DNA isolation and library preparation	fastq			FT-74-1-Day7_R1.fastq.gz
		Done	processed-ok			FT-74-1-Day7_R2	PTA224	Infant gut metagenome	OTHER	METAGENOMIC	other	paired	ILLUMINA	Illumina MiSeq	Metagenomic DNA isolation and library preparation	fastq			FT-74-1-Day7_R2.fastq.gz
SRR22213039	SRP406567		new	PRJNA898628	SAMN31618673	FT-74-2-Day28_R1	PTA225	Infant gut metagenome	OTHER	METAGENOMIC	other	paired	ILLUMINA	Illumina MiSeq	Metagenomic DNA isolation and library preparation	fastq			FT-74-2-Day28_R1.fastq.gz
		Done	processed-ok			FT-74-2-Day28_R2	PTA226	Infant gut metagenome	OTHER	METAGENOMIC	other	paired	ILLUMINA	Illumina MiSeq	Metagenomic DNA isolation and library preparation	fastq			FT-74-2-Day28_R2.fastq.gz
SRR22213006	SRP406567		new	PRJNA898628	SAMN31618675	FT-74-3-Day120_R1	PTA227	Infant gut metagenome	OTHER	METAGENOMIC	other	paired	ILLUMINA	Illumina MiSeq	Metagenomic DNA isolation and library preparation	fastq			FT-74-3-Day120_R1.fastq.gz
		Done	processed-ok			FT-74-3-Day120_R2	PTA228	Infant gut metagenome	OTHER	METAGENOMIC	other	paired	ILLUMINA	Illumina MiSeq	Metagenomic DNA isolation and library preparation	fastq			FT-74-3-Day120_R2.fastq.gz
SRR22213005	SRP406567		new	PRJNA898628	SAMN31618677	FT-74-4-Day365_R1	PTA229	Infant gut metagenome	OTHER	METAGENOMIC	other	paired	ILLUMINA	Illumina MiSeq	Metagenomic DNA isolation and library preparation	fastq			FT-74-4-Day365_R1.fastq.gz
		Done	processed-ok			FT-74-4-Day365_R2	PTA230	Infant gut metagenome	OTHER	METAGENOMIC	other	paired	ILLUMINA	Illumina MiSeq	Metagenomic DNA isolation and library preparation	fastq			FT-74-4-Day365_R2.fastq.gz
SRR22213004	SRP406567		new	PRJNA898628	SAMN31618679	FT-75-1-Day7_R1	PTA231	Infant gut metagenome	OTHER	METAGENOMIC	other	paired	ILLUMINA	Illumina MiSeq	Metagenomic DNA isolation and library preparation	fastq			FT-75-1-Day7_R1.fastq.gz
		Done	processed-ok			FT-75-1-Day7_R2	PTA232	Infant gut metagenome	OTHER	METAGENOMIC	other	paired	ILLUMINA	Illumina MiSeq	Metagenomic DNA isolation and library preparation	fastq			FT-75-1-Day7_R2.fastq.gz
SRR22213003	SRP406567		new	PRJNA898628	SAMN31618681	VP1-11-1-Day7_R1	PTA233	Infant gut metagenome	OTHER	METAGENOMIC	other	paired	ILLUMINA	Illumina MiSeq	Metagenomic DNA isolation and library preparation	fastq			VP1-11-1-Day7_R1.fastq.gz
		Done	processed-ok			VP1-11-1-Day7_R2	PTA234	Infant gut metagenome	OTHER	METAGENOMIC	other	paired	ILLUMINA	Illumina MiSeq	Metagenomic DNA isolation and library preparation	fastq			VP1-11-1-Day7_R2.fastq.gz
SRR22213001	SRP406567		new	PRJNA898628	SAMN31618683	VP1-11-2-Day28_R1	PTA235	Infant gut metagenome	OTHER	METAGENOMIC	other	paired	ILLUMINA	Illumina MiSeq	Metagenomic DNA isolation and library preparation	fastq			VP1-11-2-Day28_R1.fastq.gz
		Done	processed-ok			VP1-11-2-Day28_R2	PTA236	Infant gut metagenome	OTHER	METAGENOMIC	other	paired	ILLUMINA	Illumina MiSeq	Metagenomic DNA isolation and library preparation	fastq			VP1-11-2-Day28_R2.fastq.gz
SRR22213000	SRP406567		new	PRJNA898628	SAMN31618685	VP1-11-3-Day120_R1	PTA237	Infant gut metagenome	OTHER	METAGENOMIC	other	paired	ILLUMINA	Illumina MiSeq	Metagenomic DNA isolation and library preparation	fastq			VP1-11-3-Day120_R1.fastq.gz
		Done	processed-ok			VP1-11-3-Day120_R2	PTA238	Infant gut metagenome	OTHER	METAGENOMIC	other	paired	ILLUMINA	Illumina MiSeq	Metagenomic DNA isolation and library preparation	fastq			VP1-11-3-Day120_R2.fastq.gz
SRR22212999	SRP406567		new	PRJNA898628	SAMN31618687	VP1-11-4-Day365_R1	PTA239	Infant gut metagenome	OTHER	METAGENOMIC	other	paired	ILLUMINA	Illumina MiSeq	Metagenomic DNA isolation and library preparation	fastq			VP1-11-4-Day365_R1.fastq.gz
		Done	processed-ok			VP1-11-4-Day365_R2	PTA240	Infant gut metagenome	OTHER	METAGENOMIC	other	paired	ILLUMINA	Illumina MiSeq	Metagenomic DNA isolation and library preparation	fastq			VP1-11-4-Day365_R2.fastq.gz
SRR22212997	SRP406567		new	PRJNA898628	SAMN31618689	VP1-1-1-Day7_R1	PTA241	Infant gut metagenome	OTHER	METAGENOMIC	other	paired	ILLUMINA	Illumina MiSeq	Metagenomic DNA isolation and library preparation	fastq			VP1-1-1-Day7_R1.fastq.gz
		Done	processed-ok			VP1-1-1-Day7_R2	PTA242	Infant gut metagenome	OTHER	METAGENOMIC	other	paired	ILLUMINA	Illumina MiSeq	Metagenomic DNA isolation and library preparation	fastq			VP1-1-1-Day7_R2.fastq.gz
SRR22212998	SRP406567		new	PRJNA898628	SAMN31618691	VP1-12-1-Day7_R1	PTA243	Infant gut metagenome	OTHER	METAGENOMIC	other	paired	ILLUMINA	Illumina MiSeq	Metagenomic DNA isolation and library preparation	fastq			VP1-12-1-Day7_R1.fastq.gz
		Done	processed-ok			VP1-12-1-Day7_R2	PTA244	Infant gut metagenome	OTHER	METAGENOMIC	other	paired	ILLUMINA	Illumina MiSeq	Metagenomic DNA isolation and library preparation	fastq			VP1-12-1-Day7_R2.fastq.gz
SRR22212996	SRP406567		new	PRJNA898628	SAMN31618693	VP1-12-2-Day28_R1	PTA245	Infant gut metagenome	OTHER	METAGENOMIC	other	paired	ILLUMINA	Illumina MiSeq	Metagenomic DNA isolation and library preparation	fastq			VP1-12-2-Day28_R1.fastq.gz
		Done	processed-ok			VP1-12-2-Day28_R2	PTA246	Infant gut metagenome	OTHER	METAGENOMIC	other	paired	ILLUMINA	Illumina MiSeq	Metagenomic DNA isolation and library preparation	fastq			VP1-12-2-Day28_R2.fastq.gz
SRR22212995	SRP406567		new	PRJNA898628	SAMN31618695	VP1-12-3-Day120_R1	PTA247	Infant gut metagenome	OTHER	METAGENOMIC	other	paired	ILLUMINA	Illumina MiSeq	Metagenomic DNA isolation and library preparation	fastq			VP1-12-3-Day120_R1.fastq.gz
		Done	processed-ok			VP1-12-3-Day120_R2	PTA248	Infant gut metagenome	OTHER	METAGENOMIC	other	paired	ILLUMINA	Illumina MiSeq	Metagenomic DNA isolation and library preparation	fastq			VP1-12-3-Day120_R2.fastq.gz
SRR22212994	SRP406567		new	PRJNA898628	SAMN31618697	VP1-13-1-Day7_R1	PTA249	Infant gut metagenome	OTHER	METAGENOMIC	other	paired	ILLUMINA	Illumina MiSeq	Metagenomic DNA isolation and library preparation	fastq			VP1-13-1-Day7_R1.fastq.gz
		Done	processed-ok			VP1-13-1-Day7_R2	PTA250	Infant gut metagenome	OTHER	METAGENOMIC	other	paired	ILLUMINA	Illumina MiSeq	Metagenomic DNA isolation and library preparation	fastq			VP1-13-1-Day7_R2.fastq.gz
SRR22212993	SRP406567		new	PRJNA898628	SAMN31618699	VP1-13-2-Day28_R1	PTA251	Infant gut metagenome	OTHER	METAGENOMIC	other	paired	ILLUMINA	Illumina MiSeq	Metagenomic DNA isolation and library preparation	fastq			VP1-13-2-Day28_R1.fastq.gz
		Done	processed-ok			VP1-13-2-Day28_R2	PTA252	Infant gut metagenome	OTHER	METAGENOMIC	other	paired	ILLUMINA	Illumina MiSeq	Metagenomic DNA isolation and library preparation	fastq			VP1-13-2-Day28_R2.fastq.gz
SRR22212992	SRP406567		new	PRJNA898628	SAMN31618701	VP1-13-3-Day120_R1	PTA253	Infant gut metagenome	OTHER	METAGENOMIC	other	paired	ILLUMINA	Illumina MiSeq	Metagenomic DNA isolation and library preparation	fastq			VP1-13-3-Day120_R1.fastq.gz
		Done	processed-ok			VP1-13-3-Day120_R2	PTA254	Infant gut metagenome	OTHER	METAGENOMIC	other	paired	ILLUMINA	Illumina MiSeq	Metagenomic DNA isolation and library preparation	fastq			VP1-13-3-Day120_R2.fastq.gz
SRR22212990	SRP406567		new	PRJNA898628	SAMN31618703	VP1-13-4-Day365_R1	PTA255	Infant gut metagenome	OTHER	METAGENOMIC	other	paired	ILLUMINA	Illumina MiSeq	Metagenomic DNA isolation and library preparation	fastq			VP1-13-4-Day365_R1.fastq.gz
		Done	processed-ok			VP1-13-4-Day365_R2	PTA256	Infant gut metagenome	OTHER	METAGENOMIC	other	paired	ILLUMINA	Illumina MiSeq	Metagenomic DNA isolation and library preparation	fastq			VP1-13-4-Day365_R2.fastq.gz
SRR22212989	SRP406567		new	PRJNA898628	SAMN31618705	VP1-1-3-Day120_R1	PTA257	Infant gut metagenome	OTHER	METAGENOMIC	other	paired	ILLUMINA	Illumina MiSeq	Metagenomic DNA isolation and library preparation	fastq			VP1-1-3-Day120_R1.fastq.gz
		Done	processed-ok			VP1-1-3-Day120_R2	PTA258	Infant gut metagenome	OTHER	METAGENOMIC	other	paired	ILLUMINA	Illumina MiSeq	Metagenomic DNA isolation and library preparation	fastq			VP1-1-3-Day120_R2.fastq.gz
SRR22212988	SRP406567		new	PRJNA898628	SAMN31618707	VP1-19-1-Day7_R1	PTA259	Infant gut metagenome	OTHER	METAGENOMIC	other	paired	ILLUMINA	Illumina MiSeq	Metagenomic DNA isolation and library preparation	fastq			VP1-19-1-Day7_R1.fastq.gz
		Done	processed-ok			VP1-19-1-Day7_R2	PTA260	Infant gut metagenome	OTHER	METAGENOMIC	other	paired	ILLUMINA	Illumina MiSeq	Metagenomic DNA isolation and library preparation	fastq			VP1-19-1-Day7_R2.fastq.gz
SRR22212986	SRP406567		new	PRJNA898628	SAMN31618709	VP1-19-2-Day28_R1	PTA261	Infant gut metagenome	OTHER	METAGENOMIC	other	paired	ILLUMINA	Illumina MiSeq	Metagenomic DNA isolation and library preparation	fastq			VP1-19-2-Day28_R1.fastq.gz
		Done	processed-ok			VP1-19-2-Day28_R2	PTA262	Infant gut metagenome	OTHER	METAGENOMIC	other	paired	ILLUMINA	Illumina MiSeq	Metagenomic DNA isolation and library preparation	fastq			VP1-19-2-Day28_R2.fastq.gz
SRR22212987	SRP406567		new	PRJNA898628	SAMN31618711	VP1-19-4-Day365_R1	PTA263	Infant gut metagenome	OTHER	METAGENOMIC	other	paired	ILLUMINA	Illumina MiSeq	Metagenomic DNA isolation and library preparation	fastq			VP1-19-4-Day365_R1.fastq.gz
		Done	processed-ok			VP1-19-4-Day365_R2	PTA264	Infant gut metagenome	OTHER	METAGENOMIC	other	paired	ILLUMINA	Illumina MiSeq	Metagenomic DNA isolation and library preparation	fastq			VP1-19-4-Day365_R2.fastq.gz
SRR22212985	SRP406567		new	PRJNA898628	SAMN31618713	VP1-21-1-Day7_R1	PTA265	Infant gut metagenome	OTHER	METAGENOMIC	other	paired	ILLUMINA	Illumina MiSeq	Metagenomic DNA isolation and library preparation	fastq			VP1-21-1-Day7_R1.fastq.gz
		Done	processed-ok			VP1-21-1-Day7_R2	PTA266	Infant gut metagenome	OTHER	METAGENOMIC	other	paired	ILLUMINA	Illumina MiSeq	Metagenomic DNA isolation and library preparation	fastq			VP1-21-1-Day7_R2.fastq.gz
SRR22212984	SRP406567		new	PRJNA898628	SAMN31618715	VP1-21-2-Day28_R1	PTA267	Infant gut metagenome	OTHER	METAGENOMIC	other	paired	ILLUMINA	Illumina MiSeq	Metagenomic DNA isolation and library preparation	fastq			VP1-21-2-Day28_R1.fastq.gz
		Done	processed-ok			VP1-21-2-Day28_R2	PTA268	Infant gut metagenome	OTHER	METAGENOMIC	other	paired	ILLUMINA	Illumina MiSeq	Metagenomic DNA isolation and library preparation	fastq			VP1-21-2-Day28_R2.fastq.gz
SRR22212983	SRP406567		new	PRJNA898628	SAMN31618717	VP1-21-3-Day120_R1	PTA269	Infant gut metagenome	OTHER	METAGENOMIC	other	paired	ILLUMINA	Illumina MiSeq	Metagenomic DNA isolation and library preparation	fastq			VP1-21-3-Day120_R1.fastq.gz
		Done	processed-ok			VP1-21-3-Day120_R2	PTA270	Infant gut metagenome	OTHER	METAGENOMIC	other	paired	ILLUMINA	Illumina MiSeq	Metagenomic DNA isolation and library preparation	fastq			VP1-21-3-Day120_R2.fastq.gz
SRR22212982	SRP406567		new	PRJNA898628	SAMN31618719	VP1-21-4-Day365_R1	PTA271	Infant gut metagenome	OTHER	METAGENOMIC	other	paired	ILLUMINA	Illumina MiSeq	Metagenomic DNA isolation and library preparation	fastq			VP1-21-4-Day365_R1.fastq.gz
		Done	processed-ok			VP1-21-4-Day365_R2	PTA272	Infant gut metagenome	OTHER	METAGENOMIC	other	paired	ILLUMINA	Illumina MiSeq	Metagenomic DNA isolation and library preparation	fastq			VP1-21-4-Day365_R2.fastq.gz
SRR22212981	SRP406567		new	PRJNA898628	SAMN31618721	VP1-22-2-Day28_R1	PTA273	Infant gut metagenome	OTHER	METAGENOMIC	other	paired	ILLUMINA	Illumina MiSeq	Metagenomic DNA isolation and library preparation	fastq			VP1-22-2-Day28_R1.fastq.gz
		Done	processed-ok			VP1-22-2-Day28_R2	PTA274	Infant gut metagenome	OTHER	METAGENOMIC	other	paired	ILLUMINA	Illumina MiSeq	Metagenomic DNA isolation and library preparation	fastq			VP1-22-2-Day28_R2.fastq.gz
SRR22212979	SRP406567		new	PRJNA898628	SAMN31618723	VP1-22-3-Day120_R1	PTA275	Infant gut metagenome	OTHER	METAGENOMIC	other	paired	ILLUMINA	Illumina MiSeq	Metagenomic DNA isolation and library preparation	fastq			VP1-22-3-Day120_R1.fastq.gz
		Done	processed-ok			VP1-22-3-Day120_R2	PTA276	Infant gut metagenome	OTHER	METAGENOMIC	other	paired	ILLUMINA	Illumina MiSeq	Metagenomic DNA isolation and library preparation	fastq			VP1-22-3-Day120_R2.fastq.gz
SRR22212978	SRP406567		new	PRJNA898628	SAMN31618725	VP1-23-1-Day7_R1	PTA277	Infant gut metagenome	OTHER	METAGENOMIC	other	paired	ILLUMINA	Illumina MiSeq	Metagenomic DNA isolation and library preparation	fastq			VP1-23-1-Day7_R1.fastq.gz
		Done	processed-ok			VP1-23-1-Day7_R2	PTA278	Infant gut metagenome	OTHER	METAGENOMIC	other	paired	ILLUMINA	Illumina MiSeq	Metagenomic DNA isolation and library preparation	fastq			VP1-23-1-Day7_R2.fastq.gz
SRR22212977	SRP406567		new	PRJNA898628	SAMN31618727	VP1-23-2-Day28_R1	PTA279	Infant gut metagenome	OTHER	METAGENOMIC	other	paired	ILLUMINA	Illumina MiSeq	Metagenomic DNA isolation and library preparation	fastq			VP1-23-2-Day28_R1.fastq.gz
		Done	processed-ok			VP1-23-2-Day28_R2	PTA280	Infant gut metagenome	OTHER	METAGENOMIC	other	paired	ILLUMINA	Illumina MiSeq	Metagenomic DNA isolation and library preparation	fastq			VP1-23-2-Day28_R2.fastq.gz
SRR22212975	SRP406567		new	PRJNA898628	SAMN31618729	VP1-23-3-Day120_R1	PTA281	Infant gut metagenome	OTHER	METAGENOMIC	other	paired	ILLUMINA	Illumina MiSeq	Metagenomic DNA isolation and library preparation	fastq			VP1-23-3-Day120_R1.fastq.gz
		Done	processed-ok			VP1-23-3-Day120_R2	PTA282	Infant gut metagenome	OTHER	METAGENOMIC	other	paired	ILLUMINA	Illumina MiSeq	Metagenomic DNA isolation and library preparation	fastq			VP1-23-3-Day120_R2.fastq.gz
SRR22212976	SRP406567		new	PRJNA898628	SAMN31618731	VP1-23-4-Day365_R1	PTA283	Infant gut metagenome	OTHER	METAGENOMIC	other	paired	ILLUMINA	Illumina MiSeq	Metagenomic DNA isolation and library preparation	fastq			VP1-23-4-Day365_R1.fastq.gz
		Done	processed-ok			VP1-23-4-Day365_R2	PTA284	Infant gut metagenome	OTHER	METAGENOMIC	other	paired	ILLUMINA	Illumina MiSeq	Metagenomic DNA isolation and library preparation	fastq			VP1-23-4-Day365_R2.fastq.gz
SRR22212974	SRP406567		new	PRJNA898628	SAMN31618733	VP1-24-1-Day7_R1	PTA285	Infant gut metagenome	OTHER	METAGENOMIC	other	paired	ILLUMINA	Illumina MiSeq	Metagenomic DNA isolation and library preparation	fastq			VP1-24-1-Day7_R1.fastq.gz
		Done	processed-ok			VP1-24-1-Day7_R2	PTA286	Infant gut metagenome	OTHER	METAGENOMIC	other	paired	ILLUMINA	Illumina MiSeq	Metagenomic DNA isolation and library preparation	fastq			VP1-24-1-Day7_R2.fastq.gz
SRR22212973	SRP406567		new	PRJNA898628	SAMN31618735	VP1-24-2-Day28_R1	PTA287	Infant gut metagenome	OTHER	METAGENOMIC	other	paired	ILLUMINA	Illumina MiSeq	Metagenomic DNA isolation and library preparation	fastq			VP1-24-2-Day28_R1.fastq.gz
		Done	processed-ok			VP1-24-2-Day28_R2	PTA288	Infant gut metagenome	OTHER	METAGENOMIC	other	paired	ILLUMINA	Illumina MiSeq	Metagenomic DNA isolation and library preparation	fastq			VP1-24-2-Day28_R2.fastq.gz
SRR22212972	SRP406567		new	PRJNA898628	SAMN31618737	VP1-24-4-Day365_R1	PTA289	Infant gut metagenome	OTHER	METAGENOMIC	other	paired	ILLUMINA	Illumina MiSeq	Metagenomic DNA isolation and library preparation	fastq			VP1-24-4-Day365_R1.fastq.gz
		Done	processed-ok			VP1-24-4-Day365_R2	PTA290	Infant gut metagenome	OTHER	METAGENOMIC	other	paired	ILLUMINA	Illumina MiSeq	Metagenomic DNA isolation and library preparation	fastq			VP1-24-4-Day365_R2.fastq.gz
SRR22212971	SRP406567		new	PRJNA898628	SAMN31618739	VP1-26-1-Day7_R1	PTA291	Infant gut metagenome	OTHER	METAGENOMIC	other	paired	ILLUMINA	Illumina MiSeq	Metagenomic DNA isolation and library preparation	fastq			VP1-26-1-Day7_R1.fastq.gz
		Done	processed-ok			VP1-26-1-Day7_R2	PTA292	Infant gut metagenome	OTHER	METAGENOMIC	other	paired	ILLUMINA	Illumina MiSeq	Metagenomic DNA isolation and library preparation	fastq			VP1-26-1-Day7_R2.fastq.gz
SRR22212970	SRP406567		new	PRJNA898628	SAMN31618741	VP1-26-2-Day28_R1	PTA293	Infant gut metagenome	OTHER	METAGENOMIC	other	paired	ILLUMINA	Illumina MiSeq	Metagenomic DNA isolation and library preparation	fastq			VP1-26-2-Day28_R1.fastq.gz
		Done	processed-ok			VP1-26-2-Day28_R2	PTA294	Infant gut metagenome	OTHER	METAGENOMIC	other	paired	ILLUMINA	Illumina MiSeq	Metagenomic DNA isolation and library preparation	fastq			VP1-26-2-Day28_R2.fastq.gz
SRR22212968	SRP406567		new	PRJNA898628	SAMN31618743	VP1-26-3-Day120_R1	PTA295	Infant gut metagenome	OTHER	METAGENOMIC	other	paired	ILLUMINA	Illumina MiSeq	Metagenomic DNA isolation and library preparation	fastq			VP1-26-3-Day120_R1.fastq.gz
		Done	processed-ok			VP1-26-3-Day120_R2	PTA296	Infant gut metagenome	OTHER	METAGENOMIC	other	paired	ILLUMINA	Illumina MiSeq	Metagenomic DNA isolation and library preparation	fastq			VP1-26-3-Day120_R2.fastq.gz
SRR22212967	SRP406567		new	PRJNA898628	SAMN31618745	VP1-29-1-Day7_R1	PTA297	Infant gut metagenome	OTHER	METAGENOMIC	other	paired	ILLUMINA	Illumina MiSeq	Metagenomic DNA isolation and library preparation	fastq			VP1-29-1-Day7_R1.fastq.gz
		Done	processed-ok			VP1-29-1-Day7_R2	PTA298	Infant gut metagenome	OTHER	METAGENOMIC	other	paired	ILLUMINA	Illumina MiSeq	Metagenomic DNA isolation and library preparation	fastq			VP1-29-1-Day7_R2.fastq.gz
SRR22212966	SRP406567		new	PRJNA898628	SAMN31618747	VP1-29-2-Day28_R1	PTA299	Infant gut metagenome	OTHER	METAGENOMIC	other	paired	ILLUMINA	Illumina MiSeq	Metagenomic DNA isolation and library preparation	fastq			VP1-29-2-Day28_R1.fastq.gz
		Done	processed-ok			VP1-29-2-Day28_R2	PTA300	Infant gut metagenome	OTHER	METAGENOMIC	other	paired	ILLUMINA	Illumina MiSeq	Metagenomic DNA isolation and library preparation	fastq			VP1-29-2-Day28_R2.fastq.gz
SRR22212964	SRP406567		new	PRJNA898628	SAMN31618749	VP1-29-3-Day120_R1	PTA301	Infant gut metagenome	OTHER	METAGENOMIC	other	paired	ILLUMINA	Illumina MiSeq	Metagenomic DNA isolation and library preparation	fastq			VP1-29-3-Day120_R1.fastq.gz
		Done	processed-ok			VP1-29-3-Day120_R2	PTA302	Infant gut metagenome	OTHER	METAGENOMIC	other	paired	ILLUMINA	Illumina MiSeq	Metagenomic DNA isolation and library preparation	fastq			VP1-29-3-Day120_R2.fastq.gz
SRR22212965	SRP406567		new	PRJNA898628	SAMN31618751	VP1-3-2-Day28_R1	PTA303	Infant gut metagenome	OTHER	METAGENOMIC	other	paired	ILLUMINA	Illumina MiSeq	Metagenomic DNA isolation and library preparation	fastq			VP1-3-2-Day28_R1.fastq.gz
		Done	processed-ok			VP1-3-2-Day28_R2	PTA304	Infant gut metagenome	OTHER	METAGENOMIC	other	paired	ILLUMINA	Illumina MiSeq	Metagenomic DNA isolation and library preparation	fastq			VP1-3-2-Day28_R2.fastq.gz
SRR22212963	SRP406567		new	PRJNA898628	SAMN31618753	VP1-3-3-Day120_R1	PTA305	Infant gut metagenome	OTHER	METAGENOMIC	other	paired	ILLUMINA	Illumina MiSeq	Metagenomic DNA isolation and library preparation	fastq			VP1-3-3-Day120_R1.fastq.gz
		Done	processed-ok			VP1-3-3-Day120_R2	PTA306	Infant gut metagenome	OTHER	METAGENOMIC	other	paired	ILLUMINA	Illumina MiSeq	Metagenomic DNA isolation and library preparation	fastq			VP1-3-3-Day120_R2.fastq.gz
SRR22212962	SRP406567		new	PRJNA898628	SAMN31618755	VP1-34-1-Day7_R1	PTA307	Infant gut metagenome	OTHER	METAGENOMIC	other	paired	ILLUMINA	Illumina MiSeq	Metagenomic DNA isolation and library preparation	fastq			VP1-34-1-Day7_R1.fastq.gz
		Done	processed-ok			VP1-34-1-Day7_R2	PTA308	Infant gut metagenome	OTHER	METAGENOMIC	other	paired	ILLUMINA	Illumina MiSeq	Metagenomic DNA isolation and library preparation	fastq			VP1-34-1-Day7_R2.fastq.gz
SRR22212961	SRP406567		new	PRJNA898628	SAMN31618757	VP1-34-2-Day28_R1	PTA309	Infant gut metagenome	OTHER	METAGENOMIC	other	paired	ILLUMINA	Illumina MiSeq	Metagenomic DNA isolation and library preparation	fastq			VP1-34-2-Day28_R1.fastq.gz
		Done	processed-ok			VP1-34-2-Day28_R2	PTA310	Infant gut metagenome	OTHER	METAGENOMIC	other	paired	ILLUMINA	Illumina MiSeq	Metagenomic DNA isolation and library preparation	fastq			VP1-34-2-Day28_R2.fastq.gz
SRR22212959	SRP406567		new	PRJNA898628	SAMN31618759	VP1-34-3-Day120_R1	PTA311	Infant gut metagenome	OTHER	METAGENOMIC	other	paired	ILLUMINA	Illumina MiSeq	Metagenomic DNA isolation and library preparation	fastq			VP1-34-3-Day120_R1.fastq.gz
		Done	processed-ok			VP1-34-3-Day120_R2	PTA312	Infant gut metagenome	OTHER	METAGENOMIC	other	paired	ILLUMINA	Illumina MiSeq	Metagenomic DNA isolation and library preparation	fastq			VP1-34-3-Day120_R2.fastq.gz
SRR22212960	SRP406567		new	PRJNA898628	SAMN31618761	VP1-3-4-Day365_R1	PTA313	Infant gut metagenome	OTHER	METAGENOMIC	other	paired	ILLUMINA	Illumina MiSeq	Metagenomic DNA isolation and library preparation	fastq			VP1-3-4-Day365_R1.fastq.gz
		Done	processed-ok			VP1-3-4-Day365_R2	PTA314	Infant gut metagenome	OTHER	METAGENOMIC	other	paired	ILLUMINA	Illumina MiSeq	Metagenomic DNA isolation and library preparation	fastq			VP1-3-4-Day365_R2.fastq.gz
SRR22212957	SRP406567		new	PRJNA898628	SAMN31618763	VP1-38-1-Day7_R1	PTA315	Infant gut metagenome	OTHER	METAGENOMIC	other	paired	ILLUMINA	Illumina MiSeq	Metagenomic DNA isolation and library preparation	fastq			VP1-38-1-Day7_R1.fastq.gz
		Done	processed-ok			VP1-38-1-Day7_R2	PTA316	Infant gut metagenome	OTHER	METAGENOMIC	other	paired	ILLUMINA	Illumina MiSeq	Metagenomic DNA isolation and library preparation	fastq			VP1-38-1-Day7_R2.fastq.gz
SRR22212956	SRP406567		new	PRJNA898628	SAMN31618765	VP1-38-2-Day28_R1	PTA317	Infant gut metagenome	OTHER	METAGENOMIC	other	paired	ILLUMINA	Illumina MiSeq	Metagenomic DNA isolation and library preparation	fastq			VP1-38-2-Day28_R1.fastq.gz
		Done	processed-ok			VP1-38-2-Day28_R2	PTA318	Infant gut metagenome	OTHER	METAGENOMIC	other	paired	ILLUMINA	Illumina MiSeq	Metagenomic DNA isolation and library preparation	fastq			VP1-38-2-Day28_R2.fastq.gz
SRR22212955	SRP406567		new	PRJNA898628	SAMN31618767	VP1-38-3-Day120_R1	PTA319	Infant gut metagenome	OTHER	METAGENOMIC	other	paired	ILLUMINA	Illumina MiSeq	Metagenomic DNA isolation and library preparation	fastq			VP1-38-3-Day120_R1.fastq.gz
		Done	processed-ok			VP1-38-3-Day120_R2	PTA320	Infant gut metagenome	OTHER	METAGENOMIC	other	paired	ILLUMINA	Illumina MiSeq	Metagenomic DNA isolation and library preparation	fastq			VP1-38-3-Day120_R2.fastq.gz
SRR22212954	SRP406567		new	PRJNA898628	SAMN31618769	VP1-41-1-Day7_R1	PTA321	Infant gut metagenome	OTHER	METAGENOMIC	other	paired	ILLUMINA	Illumina MiSeq	Metagenomic DNA isolation and library preparation	fastq			VP1-41-1-Day7_R1.fastq.gz
		Done	processed-ok			VP1-41-1-Day7_R2	PTA322	Infant gut metagenome	OTHER	METAGENOMIC	other	paired	ILLUMINA	Illumina MiSeq	Metagenomic DNA isolation and library preparation	fastq			VP1-41-1-Day7_R2.fastq.gz
SRR22212953	SRP406567		new	PRJNA898628	SAMN31618771	VP1-41-2-Day28_R1	PTA323	Infant gut metagenome	OTHER	METAGENOMIC	other	paired	ILLUMINA	Illumina MiSeq	Metagenomic DNA isolation and library preparation	fastq			VP1-41-2-Day28_R1.fastq.gz
		Done	processed-ok			VP1-41-2-Day28_R2	PTA324	Infant gut metagenome	OTHER	METAGENOMIC	other	paired	ILLUMINA	Illumina MiSeq	Metagenomic DNA isolation and library preparation	fastq			VP1-41-2-Day28_R2.fastq.gz
SRR22212952	SRP406567		new	PRJNA898628	SAMN31618773	VP1-41-3-Day120_R1	PTA325	Infant gut metagenome	OTHER	METAGENOMIC	other	paired	ILLUMINA	Illumina MiSeq	Metagenomic DNA isolation and library preparation	fastq			VP1-41-3-Day120_R1.fastq.gz
		Done	processed-ok			VP1-41-3-Day120_R2	PTA326	Infant gut metagenome	OTHER	METAGENOMIC	other	paired	ILLUMINA	Illumina MiSeq	Metagenomic DNA isolation and library preparation	fastq			VP1-41-3-Day120_R2.fastq.gz
SRR22212951	SRP406567		new	PRJNA898628	SAMN31618775	VP1-41-4-Day365_R1	PTA327	Infant gut metagenome	OTHER	METAGENOMIC	other	paired	ILLUMINA	Illumina MiSeq	Metagenomic DNA isolation and library preparation	fastq			VP1-41-4-Day365_R1.fastq.gz
		Done	processed-ok			VP1-41-4-Day365_R2	PTA328	Infant gut metagenome	OTHER	METAGENOMIC	other	paired	ILLUMINA	Illumina MiSeq	Metagenomic DNA isolation and library preparation	fastq			VP1-41-4-Day365_R2.fastq.gz
SRR22212950	SRP406567		new	PRJNA898628	SAMN31618777	VP1-43-1-Day7_R1	PTA329	Infant gut metagenome	OTHER	METAGENOMIC	other	paired	ILLUMINA	Illumina MiSeq	Metagenomic DNA isolation and library preparation	fastq			VP1-43-1-Day7_R1.fastq.gz
		Done	processed-ok			VP1-43-1-Day7_R2	PTA330	Infant gut metagenome	OTHER	METAGENOMIC	other	paired	ILLUMINA	Illumina MiSeq	Metagenomic DNA isolation and library preparation	fastq			VP1-43-1-Day7_R2.fastq.gz
SRR22212949	SRP406567		new	PRJNA898628	SAMN31618779	VP1-43-2-Day28_R1	PTA331	Infant gut metagenome	OTHER	METAGENOMIC	other	paired	ILLUMINA	Illumina MiSeq	Metagenomic DNA isolation and library preparation	fastq			VP1-43-2-Day28_R1.fastq.gz
		Done	processed-ok			VP1-43-2-Day28_R2	PTA332	Infant gut metagenome	OTHER	METAGENOMIC	other	paired	ILLUMINA	Illumina MiSeq	Metagenomic DNA isolation and library preparation	fastq			VP1-43-2-Day28_R2.fastq.gz
SRR22212948	SRP406567		new	PRJNA898628	SAMN31618781	VP1-43-3-Day120_R1	PTA333	Infant gut metagenome	OTHER	METAGENOMIC	other	paired	ILLUMINA	Illumina MiSeq	Metagenomic DNA isolation and library preparation	fastq			VP1-43-3-Day120_R1.fastq.gz
		Done	processed-ok			VP1-43-3-Day120_R2	PTA334	Infant gut metagenome	OTHER	METAGENOMIC	other	paired	ILLUMINA	Illumina MiSeq	Metagenomic DNA isolation and library preparation	fastq			VP1-43-3-Day120_R2.fastq.gz
SRR22212946	SRP406567		new	PRJNA898628	SAMN31618783	VP1-43-4-Day365_R1	PTA335	Infant gut metagenome	OTHER	METAGENOMIC	other	paired	ILLUMINA	Illumina MiSeq	Metagenomic DNA isolation and library preparation	fastq			VP1-43-4-Day365_R1.fastq.gz
		Done	processed-ok			VP1-43-4-Day365_R2	PTA336	Infant gut metagenome	OTHER	METAGENOMIC	other	paired	ILLUMINA	Illumina MiSeq	Metagenomic DNA isolation and library preparation	fastq			VP1-43-4-Day365_R2.fastq.gz
SRR22212945	SRP406567		new	PRJNA898628	SAMN31618785	VP1-48-1-Day7_R1	PTA337	Infant gut metagenome	OTHER	METAGENOMIC	other	paired	ILLUMINA	Illumina MiSeq	Metagenomic DNA isolation and library preparation	fastq			VP1-48-1-Day7_R1.fastq.gz
		Done	processed-ok			VP1-48-1-Day7_R2	PTA338	Infant gut metagenome	OTHER	METAGENOMIC	other	paired	ILLUMINA	Illumina MiSeq	Metagenomic DNA isolation and library preparation	fastq			VP1-48-1-Day7_R2.fastq.gz
SRR22212944	SRP406567		new	PRJNA898628	SAMN31618787	VP1-48-2-Day28_R1	PTA339	Infant gut metagenome	OTHER	METAGENOMIC	other	paired	ILLUMINA	Illumina MiSeq	Metagenomic DNA isolation and library preparation	fastq			VP1-48-2-Day28_R1.fastq.gz
		Done	processed-ok			VP1-48-2-Day28_R2	PTA340	Infant gut metagenome	OTHER	METAGENOMIC	other	paired	ILLUMINA	Illumina MiSeq	Metagenomic DNA isolation and library preparation	fastq			VP1-48-2-Day28_R2.fastq.gz
SRR22212943	SRP406567		new	PRJNA898628	SAMN31618789	VP1-48-3-Day120_R1	PTA341	Infant gut metagenome	OTHER	METAGENOMIC	other	paired	ILLUMINA	Illumina MiSeq	Metagenomic DNA isolation and library preparation	fastq			VP1-48-3-Day120_R1.fastq.gz
		Done	processed-ok			VP1-48-3-Day120_R2	PTA342	Infant gut metagenome	OTHER	METAGENOMIC	other	paired	ILLUMINA	Illumina MiSeq	Metagenomic DNA isolation and library preparation	fastq			VP1-48-3-Day120_R2.fastq.gz
SRR22213103	SRP406567		new	PRJNA898628	SAMN31618791	VP1-52-1-Day7_R1	PTA343	Infant gut metagenome	OTHER	METAGENOMIC	other	paired	ILLUMINA	Illumina MiSeq	Metagenomic DNA isolation and library preparation	fastq			VP1-52-1-Day7_R1.fastq.gz
		Done	processed-ok			VP1-52-1-Day7_R2	PTA344	Infant gut metagenome	OTHER	METAGENOMIC	other	paired	ILLUMINA	Illumina MiSeq	Metagenomic DNA isolation and library preparation	fastq			VP1-52-1-Day7_R2.fastq.gz
SRR22213101	SRP406567		new	PRJNA898628	SAMN31618793	VP1-52-2-Day28_R1	PTA345	Infant gut metagenome	OTHER	METAGENOMIC	other	paired	ILLUMINA	Illumina MiSeq	Metagenomic DNA isolation and library preparation	fastq			VP1-52-2-Day28_R1.fastq.gz
		Done	processed-ok			VP1-52-2-Day28_R2	PTA346	Infant gut metagenome	OTHER	METAGENOMIC	other	paired	ILLUMINA	Illumina MiSeq	Metagenomic DNA isolation and library preparation	fastq			VP1-52-2-Day28_R2.fastq.gz
SRR22213100	SRP406567		new	PRJNA898628	SAMN31618795	VP1-52-3-Day120_R1	PTA347	Infant gut metagenome	OTHER	METAGENOMIC	other	paired	ILLUMINA	Illumina MiSeq	Metagenomic DNA isolation and library preparation	fastq			VP1-52-3-Day120_R1.fastq.gz
		Done	processed-ok			VP1-52-3-Day120_R2	PTA348	Infant gut metagenome	OTHER	METAGENOMIC	other	paired	ILLUMINA	Illumina MiSeq	Metagenomic DNA isolation and library preparation	fastq			VP1-52-3-Day120_R2.fastq.gz
SRR22213099	SRP406567		new	PRJNA898628	SAMN31618797	VP1-52-4-Day365_R1	PTA349	Infant gut metagenome	OTHER	METAGENOMIC	other	paired	ILLUMINA	Illumina MiSeq	Metagenomic DNA isolation and library preparation	fastq			VP1-52-4-Day365_R1.fastq.gz
		Done	processed-ok			VP1-52-4-Day365_R2	PTA350	Infant gut metagenome	OTHER	METAGENOMIC	other	paired	ILLUMINA	Illumina MiSeq	Metagenomic DNA isolation and library preparation	fastq			VP1-52-4-Day365_R2.fastq.gz
SRR22213098	SRP406567		new	PRJNA898628	SAMN31618799	VP1-53-1-Day7_R1	PTA351	Infant gut metagenome	OTHER	METAGENOMIC	other	paired	ILLUMINA	Illumina MiSeq	Metagenomic DNA isolation and library preparation	fastq			VP1-53-1-Day7_R1.fastq.gz
		Done	processed-ok			VP1-53-1-Day7_R2	PTA352	Infant gut metagenome	OTHER	METAGENOMIC	other	paired	ILLUMINA	Illumina MiSeq	Metagenomic DNA isolation and library preparation	fastq			VP1-53-1-Day7_R2.fastq.gz
SRR22213097	SRP406567		new	PRJNA898628	SAMN31618801	VP1-53-2-Day28_R1	PTA353	Infant gut metagenome	OTHER	METAGENOMIC	other	paired	ILLUMINA	Illumina MiSeq	Metagenomic DNA isolation and library preparation	fastq			VP1-53-2-Day28_R1.fastq.gz
		Done	processed-ok			VP1-53-2-Day28_R2	PTA354	Infant gut metagenome	OTHER	METAGENOMIC	other	paired	ILLUMINA	Illumina MiSeq	Metagenomic DNA isolation and library preparation	fastq			VP1-53-2-Day28_R2.fastq.gz
SRR22213095	SRP406567		new	PRJNA898628	SAMN31618803	VP1-53-3-Day120_R1	PTA355	Infant gut metagenome	OTHER	METAGENOMIC	other	paired	ILLUMINA	Illumina MiSeq	Metagenomic DNA isolation and library preparation	fastq			VP1-53-3-Day120_R1.fastq.gz
		Done	processed-ok			VP1-53-3-Day120_R2	PTA356	Infant gut metagenome	OTHER	METAGENOMIC	other	paired	ILLUMINA	Illumina MiSeq	Metagenomic DNA isolation and library preparation	fastq			VP1-53-3-Day120_R2.fastq.gz
SRR22213094	SRP406567		new	PRJNA898628	SAMN31618805	VP1-53-4-Day365_R1	PTA357	Infant gut metagenome	OTHER	METAGENOMIC	other	paired	ILLUMINA	Illumina MiSeq	Metagenomic DNA isolation and library preparation	fastq			VP1-53-4-Day365_R1.fastq.gz
		Done	processed-ok			VP1-53-4-Day365_R2	PTA358	Infant gut metagenome	OTHER	METAGENOMIC	other	paired	ILLUMINA	Illumina MiSeq	Metagenomic DNA isolation and library preparation	fastq			VP1-53-4-Day365_R2.fastq.gz
SRR22213093	SRP406567		new	PRJNA898628	SAMN31618807	VP1-54-1-Day7_R1	PTA359	Infant gut metagenome	OTHER	METAGENOMIC	other	paired	ILLUMINA	Illumina MiSeq	Metagenomic DNA isolation and library preparation	fastq			VP1-54-1-Day7_R1.fastq.gz
		Done	processed-ok			VP1-54-1-Day7_R2	PTA360	Infant gut metagenome	OTHER	METAGENOMIC	other	paired	ILLUMINA	Illumina MiSeq	Metagenomic DNA isolation and library preparation	fastq			VP1-54-1-Day7_R2.fastq.gz
SRR22213091	SRP406567		new	PRJNA898628	SAMN31618809	VP1-54-2-Day28_R1	PTA361	Infant gut metagenome	OTHER	METAGENOMIC	other	paired	ILLUMINA	Illumina MiSeq	Metagenomic DNA isolation and library preparation	fastq			VP1-54-2-Day28_R1.fastq.gz
		Done	processed-ok			VP1-54-2-Day28_R2	PTA362	Infant gut metagenome	OTHER	METAGENOMIC	other	paired	ILLUMINA	Illumina MiSeq	Metagenomic DNA isolation and library preparation	fastq			VP1-54-2-Day28_R2.fastq.gz
SRR22213092	SRP406567		new	PRJNA898628	SAMN31618811	VP1-6-1-Day7_R1	PTA363	Infant gut metagenome	OTHER	METAGENOMIC	other	paired	ILLUMINA	Illumina MiSeq	Metagenomic DNA isolation and library preparation	fastq			VP1-6-1-Day7_R1.fastq.gz
		Done	processed-ok			VP1-6-1-Day7_R2	PTA364	Infant gut metagenome	OTHER	METAGENOMIC	other	paired	ILLUMINA	Illumina MiSeq	Metagenomic DNA isolation and library preparation	fastq			VP1-6-1-Day7_R2.fastq.gz
SRR22213090	SRP406567		new	PRJNA898628	SAMN31618813	VP1-6-2-Day28_R1	PTA365	Infant gut metagenome	OTHER	METAGENOMIC	other	paired	ILLUMINA	Illumina MiSeq	Metagenomic DNA isolation and library preparation	fastq			VP1-6-2-Day28_R1.fastq.gz
		Done	processed-ok			VP1-6-2-Day28_R2	PTA366	Infant gut metagenome	OTHER	METAGENOMIC	other	paired	ILLUMINA	Illumina MiSeq	Metagenomic DNA isolation and library preparation	fastq			VP1-6-2-Day28_R2.fastq.gz
SRR22213089	SRP406567		new	PRJNA898628	SAMN31618815	VP1-6-3-Day120_R1	PTA367	Infant gut metagenome	OTHER	METAGENOMIC	other	paired	ILLUMINA	Illumina MiSeq	Metagenomic DNA isolation and library preparation	fastq			VP1-6-3-Day120_R1.fastq.gz
		Done	processed-ok			VP1-6-3-Day120_R2	PTA368	Infant gut metagenome	OTHER	METAGENOMIC	other	paired	ILLUMINA	Illumina MiSeq	Metagenomic DNA isolation and library preparation	fastq			VP1-6-3-Day120_R2.fastq.gz
SRR22213088	SRP406567		new	PRJNA898628	SAMN31618817	VP1-64-1-Day7_R1	PTA369	Infant gut metagenome	OTHER	METAGENOMIC	other	paired	ILLUMINA	Illumina MiSeq	Metagenomic DNA isolation and library preparation	fastq			VP1-64-1-Day7_R1.fastq.gz
		Done	processed-ok			VP1-64-1-Day7_R2	PTA370	Infant gut metagenome	OTHER	METAGENOMIC	other	paired	ILLUMINA	Illumina MiSeq	Metagenomic DNA isolation and library preparation	fastq			VP1-64-1-Day7_R2.fastq.gz
SRR22213087	SRP406567		new	PRJNA898628	SAMN31618819	VP1-64-2-Day28_R1	PTA371	Infant gut metagenome	OTHER	METAGENOMIC	other	paired	ILLUMINA	Illumina MiSeq	Metagenomic DNA isolation and library preparation	fastq			VP1-64-2-Day28_R1.fastq.gz
		Done	processed-ok			VP1-64-2-Day28_R2	PTA372	Infant gut metagenome	OTHER	METAGENOMIC	other	paired	ILLUMINA	Illumina MiSeq	Metagenomic DNA isolation and library preparation	fastq			VP1-64-2-Day28_R2.fastq.gz
SRR22213086	SRP406567		new	PRJNA898628	SAMN31618821	VP1-64-3-Day120_R1	PTA373	Infant gut metagenome	OTHER	METAGENOMIC	other	paired	ILLUMINA	Illumina MiSeq	Metagenomic DNA isolation and library preparation	fastq			VP1-64-3-Day120_R1.fastq.gz
		Done	processed-ok			VP1-64-3-Day120_R2	PTA374	Infant gut metagenome	OTHER	METAGENOMIC	other	paired	ILLUMINA	Illumina MiSeq	Metagenomic DNA isolation and library preparation	fastq			VP1-64-3-Day120_R2.fastq.gz
SRR22213084	SRP406567		new	PRJNA898628	SAMN31618823	VP1-64-4-Day365_R1	PTA375	Infant gut metagenome	OTHER	METAGENOMIC	other	paired	ILLUMINA	Illumina MiSeq	Metagenomic DNA isolation and library preparation	fastq			VP1-64-4-Day365_R1.fastq.gz
		Done	processed-ok			VP1-64-4-Day365_R2	PTA376	Infant gut metagenome	OTHER	METAGENOMIC	other	paired	ILLUMINA	Illumina MiSeq	Metagenomic DNA isolation and library preparation	fastq			VP1-64-4-Day365_R2.fastq.gz
SRR22213083	SRP406567		new	PRJNA898628	SAMN31618825	VP1-6-4-Day365_R1	PTA377	Infant gut metagenome	OTHER	METAGENOMIC	other	paired	ILLUMINA	Illumina MiSeq	Metagenomic DNA isolation and library preparation	fastq			VP1-6-4-Day365_R1.fastq.gz
		Done	processed-ok			VP1-6-4-Day365_R2	PTA378	Infant gut metagenome	OTHER	METAGENOMIC	other	paired	ILLUMINA	Illumina MiSeq	Metagenomic DNA isolation and library preparation	fastq			VP1-6-4-Day365_R2.fastq.gz
SRR22213082	SRP406567		new	PRJNA898628	SAMN31618827	VP1-65-1-Day7_R1	PTA379	Infant gut metagenome	OTHER	METAGENOMIC	other	paired	ILLUMINA	Illumina MiSeq	Metagenomic DNA isolation and library preparation	fastq			VP1-65-1-Day7_R1.fastq.gz
		Done	processed-ok			VP1-65-1-Day7_R2	PTA380	Infant gut metagenome	OTHER	METAGENOMIC	other	paired	ILLUMINA	Illumina MiSeq	Metagenomic DNA isolation and library preparation	fastq			VP1-65-1-Day7_R2.fastq.gz
SRR22213080	SRP406567		new	PRJNA898628	SAMN31618829	VP1-65-2-Day28_R1	PTA381	Infant gut metagenome	OTHER	METAGENOMIC	other	paired	ILLUMINA	Illumina MiSeq	Metagenomic DNA isolation and library preparation	fastq			VP1-65-2-Day28_R1.fastq.gz
		Done	processed-ok			VP1-65-2-Day28_R2	PTA382	Infant gut metagenome	OTHER	METAGENOMIC	other	paired	ILLUMINA	Illumina MiSeq	Metagenomic DNA isolation and library preparation	fastq			VP1-65-2-Day28_R2.fastq.gz
SRR22213081	SRP406567		new	PRJNA898628	SAMN31618831	VP1-65-3-Day120_R1	PTA383	Infant gut metagenome	OTHER	METAGENOMIC	other	paired	ILLUMINA	Illumina MiSeq	Metagenomic DNA isolation and library preparation	fastq			VP1-65-3-Day120_R1.fastq.gz
		Done	processed-ok			VP1-65-3-Day120_R2	PTA384	Infant gut metagenome	OTHER	METAGENOMIC	other	paired	ILLUMINA	Illumina MiSeq	Metagenomic DNA isolation and library preparation	fastq			VP1-65-3-Day120_R2.fastq.gz
SRR22213079	SRP406567		new	PRJNA898628	SAMN31618833	VP1-65-4-Day365_R1	PTA385	Infant gut metagenome	OTHER	METAGENOMIC	other	paired	ILLUMINA	Illumina MiSeq	Metagenomic DNA isolation and library preparation	fastq			VP1-65-4-Day365_R1.fastq.gz
		Done	processed-ok			VP1-65-4-Day365_R2	PTA386	Infant gut metagenome	OTHER	METAGENOMIC	other	paired	ILLUMINA	Illumina MiSeq	Metagenomic DNA isolation and library preparation	fastq			VP1-65-4-Day365_R2.fastq.gz
SRR22213078	SRP406567		new	PRJNA898628	SAMN31618835	VP1-7-1-Day7_R1	PTA387	Infant gut metagenome	OTHER	METAGENOMIC	other	paired	ILLUMINA	Illumina MiSeq	Metagenomic DNA isolation and library preparation	fastq			VP1-7-1-Day7_R1.fastq.gz
		Done	processed-ok			VP1-7-1-Day7_R2	PTA388	Infant gut metagenome	OTHER	METAGENOMIC	other	paired	ILLUMINA	Illumina MiSeq	Metagenomic DNA isolation and library preparation	fastq			VP1-7-1-Day7_R2.fastq.gz
SRR22213077	SRP406567		new	PRJNA898628	SAMN31618837	VP1-7-2-Day28_R1	PTA389	Infant gut metagenome	OTHER	METAGENOMIC	other	paired	ILLUMINA	Illumina MiSeq	Metagenomic DNA isolation and library preparation	fastq			VP1-7-2-Day28_R1.fastq.gz
		Done	processed-ok			VP1-7-2-Day28_R2	PTA390	Infant gut metagenome	OTHER	METAGENOMIC	other	paired	ILLUMINA	Illumina MiSeq	Metagenomic DNA isolation and library preparation	fastq			VP1-7-2-Day28_R2.fastq.gz
SRR22213076	SRP406567		new	PRJNA898628	SAMN31618839	VP1-7-3-Day120_R1	PTA391	Infant gut metagenome	OTHER	METAGENOMIC	other	paired	ILLUMINA	Illumina MiSeq	Metagenomic DNA isolation and library preparation	fastq			VP1-7-3-Day120_R1.fastq.gz
		Done	processed-ok			VP1-7-3-Day120_R2	PTA392	Infant gut metagenome	OTHER	METAGENOMIC	other	paired	ILLUMINA	Illumina MiSeq	Metagenomic DNA isolation and library preparation	fastq			VP1-7-3-Day120_R2.fastq.gz
SRR22213075	SRP406567		new	PRJNA898628	SAMN31618841	VP1-7-4-Day365_R1	PTA393	Infant gut metagenome	OTHER	METAGENOMIC	other	paired	ILLUMINA	Illumina MiSeq	Metagenomic DNA isolation and library preparation	fastq			VP1-7-4-Day365_R1.fastq.gz
		Done	processed-ok			VP1-7-4-Day365_R2	PTA394	Infant gut metagenome	OTHER	METAGENOMIC	other	paired	ILLUMINA	Illumina MiSeq	Metagenomic DNA isolation and library preparation	fastq			VP1-7-4-Day365_R2.fastq.gz
SRR22213073	SRP406567		new	PRJNA898628	SAMN31618843	VP1-8-1-Day7_R1	PTA395	Infant gut metagenome	OTHER	METAGENOMIC	other	paired	ILLUMINA	Illumina MiSeq	Metagenomic DNA isolation and library preparation	fastq			VP1-8-1-Day7_R1.fastq.gz
		Done	processed-ok			VP1-8-1-Day7_R2	PTA396	Infant gut metagenome	OTHER	METAGENOMIC	other	paired	ILLUMINA	Illumina MiSeq	Metagenomic DNA isolation and library preparation	fastq			VP1-8-1-Day7_R2.fastq.gz
SRR22213072	SRP406567		new	PRJNA898628	SAMN31618845	VP1-8-2-Day28_R1	PTA397	Infant gut metagenome	OTHER	METAGENOMIC	other	paired	ILLUMINA	Illumina MiSeq	Metagenomic DNA isolation and library preparation	fastq			VP1-8-2-Day28_R1.fastq.gz
		Done	processed-ok			VP1-8-2-Day28_R2	PTA398	Infant gut metagenome	OTHER	METAGENOMIC	other	paired	ILLUMINA	Illumina MiSeq	Metagenomic DNA isolation and library preparation	fastq			VP1-8-2-Day28_R2.fastq.gz
SRR22213071	SRP406567		new	PRJNA898628	SAMN31618847	VP1-8-3-Day120_R1	PTA399	Infant gut metagenome	OTHER	METAGENOMIC	other	paired	ILLUMINA	Illumina MiSeq	Metagenomic DNA isolation and library preparation	fastq			VP1-8-3-Day120_R1.fastq.gz
		Done	processed-ok			VP1-8-3-Day120_R2	PTA400	Infant gut metagenome	OTHER	METAGENOMIC	other	paired	ILLUMINA	Illumina MiSeq	Metagenomic DNA isolation and library preparation	fastq			VP1-8-3-Day120_R2.fastq.gz
SRR22213038	SRP406567		new	PRJNA898628	SAMN31618849	VP2-10-1-Day7_R1	PTA401	Infant gut metagenome	OTHER	METAGENOMIC	other	paired	ILLUMINA	Illumina MiSeq	Metagenomic DNA isolation and library preparation	fastq			VP2-10-1-Day7_R1.fastq.gz
		Done	processed-ok			VP2-10-1-Day7_R2	PTA402	Infant gut metagenome	OTHER	METAGENOMIC	other	paired	ILLUMINA	Illumina MiSeq	Metagenomic DNA isolation and library preparation	fastq			VP2-10-1-Day7_R2.fastq.gz
SRR22213037	SRP406567		new	PRJNA898628	SAMN31618851	VP2-10-2-Day28_R1	PTA403	Infant gut metagenome	OTHER	METAGENOMIC	other	paired	ILLUMINA	Illumina MiSeq	Metagenomic DNA isolation and library preparation	fastq			VP2-10-2-Day28_R1.fastq.gz
		Done	processed-ok			VP2-10-2-Day28_R2	PTA404	Infant gut metagenome	OTHER	METAGENOMIC	other	paired	ILLUMINA	Illumina MiSeq	Metagenomic DNA isolation and library preparation	fastq			VP2-10-2-Day28_R2.fastq.gz
SRR22213036	SRP406567		new	PRJNA898628	SAMN31618853	VP2-10-3-Day120_R1	PTA405	Infant gut metagenome	OTHER	METAGENOMIC	other	paired	ILLUMINA	Illumina MiSeq	Metagenomic DNA isolation and library preparation	fastq			VP2-10-3-Day120_R1.fastq.gz
		Done	processed-ok			VP2-10-3-Day120_R2	PTA406	Infant gut metagenome	OTHER	METAGENOMIC	other	paired	ILLUMINA	Illumina MiSeq	Metagenomic DNA isolation and library preparation	fastq			VP2-10-3-Day120_R2.fastq.gz
SRR22213035	SRP406567		new	PRJNA898628	SAMN31618855	VP2-10-4-Day365_R1	PTA407	Infant gut metagenome	OTHER	METAGENOMIC	other	paired	ILLUMINA	Illumina MiSeq	Metagenomic DNA isolation and library preparation	fastq			VP2-10-4-Day365_R1.fastq.gz
		Done	processed-ok			VP2-10-4-Day365_R2	PTA408	Infant gut metagenome	OTHER	METAGENOMIC	other	paired	ILLUMINA	Illumina MiSeq	Metagenomic DNA isolation and library preparation	fastq			VP2-10-4-Day365_R2.fastq.gz
SRR22213034	SRP406567		new	PRJNA898628	SAMN31618857	VP2-14-1-Day7_R1	PTA409	Infant gut metagenome	OTHER	METAGENOMIC	other	paired	ILLUMINA	Illumina MiSeq	Metagenomic DNA isolation and library preparation	fastq			VP2-14-1-Day7_R1.fastq.gz
		Done	processed-ok			VP2-14-1-Day7_R2	PTA410	Infant gut metagenome	OTHER	METAGENOMIC	other	paired	ILLUMINA	Illumina MiSeq	Metagenomic DNA isolation and library preparation	fastq			VP2-14-1-Day7_R2.fastq.gz
SRR22213033	SRP406567		new	PRJNA898628	SAMN31618859	VP2-14-2-Day28_R1	PTA411	Infant gut metagenome	OTHER	METAGENOMIC	other	paired	ILLUMINA	Illumina MiSeq	Metagenomic DNA isolation and library preparation	fastq			VP2-14-2-Day28_R1.fastq.gz
		Done	processed-ok			VP2-14-2-Day28_R2	PTA412	Infant gut metagenome	OTHER	METAGENOMIC	other	paired	ILLUMINA	Illumina MiSeq	Metagenomic DNA isolation and library preparation	fastq			VP2-14-2-Day28_R2.fastq.gz
SRR22213032	SRP406567		new	PRJNA898628	SAMN31618861	VP2-16-1-Day7_R1	PTA413	Infant gut metagenome	OTHER	METAGENOMIC	other	paired	ILLUMINA	Illumina MiSeq	Metagenomic DNA isolation and library preparation	fastq			VP2-16-1-Day7_R1.fastq.gz
		Done	processed-ok			VP2-16-1-Day7_R2	PTA414	Infant gut metagenome	OTHER	METAGENOMIC	other	paired	ILLUMINA	Illumina MiSeq	Metagenomic DNA isolation and library preparation	fastq			VP2-16-1-Day7_R2.fastq.gz
SRR22213029	SRP406567		new	PRJNA898628	SAMN31618863	VP2-16-2-Day28_R1	PTA415	Infant gut metagenome	OTHER	METAGENOMIC	other	paired	ILLUMINA	Illumina MiSeq	Metagenomic DNA isolation and library preparation	fastq			VP2-16-2-Day28_R1.fastq.gz
		Done	processed-ok			VP2-16-2-Day28_R2	PTA416	Infant gut metagenome	OTHER	METAGENOMIC	other	paired	ILLUMINA	Illumina MiSeq	Metagenomic DNA isolation and library preparation	fastq			VP2-16-2-Day28_R2.fastq.gz
SRR22213028	SRP406567		new	PRJNA898628	SAMN31618865	VP2-16-3-Day120_R1	PTA417	Infant gut metagenome	OTHER	METAGENOMIC	other	paired	ILLUMINA	Illumina MiSeq	Metagenomic DNA isolation and library preparation	fastq			VP2-16-3-Day120_R1.fastq.gz
		Done	processed-ok			VP2-16-3-Day120_R2	PTA418	Infant gut metagenome	OTHER	METAGENOMIC	other	paired	ILLUMINA	Illumina MiSeq	Metagenomic DNA isolation and library preparation	fastq			VP2-16-3-Day120_R2.fastq.gz
SRR22213027	SRP406567		new	PRJNA898628	SAMN31618867	VP2-16-4-Day365_R1	PTA419	Infant gut metagenome	OTHER	METAGENOMIC	other	paired	ILLUMINA	Illumina MiSeq	Metagenomic DNA isolation and library preparation	fastq			VP2-16-4-Day365_R1.fastq.gz
		Done	processed-ok			VP2-16-4-Day365_R2	PTA420	Infant gut metagenome	OTHER	METAGENOMIC	other	paired	ILLUMINA	Illumina MiSeq	Metagenomic DNA isolation and library preparation	fastq			VP2-16-4-Day365_R2.fastq.gz
SRR22213025	SRP406567		new	PRJNA898628	SAMN31618869	VP2-17-1-Day7_R1	PTA421	Infant gut metagenome	OTHER	METAGENOMIC	other	paired	ILLUMINA	Illumina MiSeq	Metagenomic DNA isolation and library preparation	fastq			VP2-17-1-Day7_R1.fastq.gz
		Done	processed-ok			VP2-17-1-Day7_R2	PTA422	Infant gut metagenome	OTHER	METAGENOMIC	other	paired	ILLUMINA	Illumina MiSeq	Metagenomic DNA isolation and library preparation	fastq			VP2-17-1-Day7_R2.fastq.gz
SRR22213026	SRP406567		new	PRJNA898628	SAMN31618871	VP2-17-2-Day28_R1	PTA423	Infant gut metagenome	OTHER	METAGENOMIC	other	paired	ILLUMINA	Illumina MiSeq	Metagenomic DNA isolation and library preparation	fastq			VP2-17-2-Day28_R1.fastq.gz
		Done	processed-ok			VP2-17-2-Day28_R2	PTA424	Infant gut metagenome	OTHER	METAGENOMIC	other	paired	ILLUMINA	Illumina MiSeq	Metagenomic DNA isolation and library preparation	fastq			VP2-17-2-Day28_R2.fastq.gz
SRR22213024	SRP406567		new	PRJNA898628	SAMN31618873	VP2-17-3-Day120_R1	PTA425	Infant gut metagenome	OTHER	METAGENOMIC	other	paired	ILLUMINA	Illumina MiSeq	Metagenomic DNA isolation and library preparation	fastq			VP2-17-3-Day120_R1.fastq.gz
		Done	processed-ok			VP2-17-3-Day120_R2	PTA426	Infant gut metagenome	OTHER	METAGENOMIC	other	paired	ILLUMINA	Illumina MiSeq	Metagenomic DNA isolation and library preparation	fastq			VP2-17-3-Day120_R2.fastq.gz
SRR22213023	SRP406567		new	PRJNA898628	SAMN31618875	VP2-17-4-Day365_R1	PTA427	Infant gut metagenome	OTHER	METAGENOMIC	other	paired	ILLUMINA	Illumina MiSeq	Metagenomic DNA isolation and library preparation	fastq			VP2-17-4-Day365_R1.fastq.gz
		Done	processed-ok			VP2-17-4-Day365_R2	PTA428	Infant gut metagenome	OTHER	METAGENOMIC	other	paired	ILLUMINA	Illumina MiSeq	Metagenomic DNA isolation and library preparation	fastq			VP2-17-4-Day365_R2.fastq.gz
SRR22213022	SRP406567		new	PRJNA898628	SAMN31618877	VP2-18-1-Day7_R1	PTA429	Infant gut metagenome	OTHER	METAGENOMIC	other	paired	ILLUMINA	Illumina MiSeq	Metagenomic DNA isolation and library preparation	fastq			VP2-18-1-Day7_R1.fastq.gz
		Done	processed-ok			VP2-18-1-Day7_R2	PTA430	Infant gut metagenome	OTHER	METAGENOMIC	other	paired	ILLUMINA	Illumina MiSeq	Metagenomic DNA isolation and library preparation	fastq			VP2-18-1-Day7_R2.fastq.gz
SRR22213021	SRP406567		new	PRJNA898628	SAMN31618879	VP2-18-2-Day28_R1	PTA431	Infant gut metagenome	OTHER	METAGENOMIC	other	paired	ILLUMINA	Illumina MiSeq	Metagenomic DNA isolation and library preparation	fastq			VP2-18-2-Day28_R1.fastq.gz
		Done	processed-ok			VP2-18-2-Day28_R2	PTA432	Infant gut metagenome	OTHER	METAGENOMIC	other	paired	ILLUMINA	Illumina MiSeq	Metagenomic DNA isolation and library preparation	fastq			VP2-18-2-Day28_R2.fastq.gz
SRR22213020	SRP406567		new	PRJNA898628	SAMN31618881	VP2-18-3-Day120_R1	PTA433	Infant gut metagenome	OTHER	METAGENOMIC	other	paired	ILLUMINA	Illumina MiSeq	Metagenomic DNA isolation and library preparation	fastq			VP2-18-3-Day120_R1.fastq.gz
		Done	processed-ok			VP2-18-3-Day120_R2	PTA434	Infant gut metagenome	OTHER	METAGENOMIC	other	paired	ILLUMINA	Illumina MiSeq	Metagenomic DNA isolation and library preparation	fastq			VP2-18-3-Day120_R2.fastq.gz
SRR22213018	SRP406567		new	PRJNA898628	SAMN31618883	VP2-25-1-Day7_R1	PTA435	Infant gut metagenome	OTHER	METAGENOMIC	other	paired	ILLUMINA	Illumina MiSeq	Metagenomic DNA isolation and library preparation	fastq			VP2-25-1-Day7_R1.fastq.gz
		Done	processed-ok			VP2-25-1-Day7_R2	PTA436	Infant gut metagenome	OTHER	METAGENOMIC	other	paired	ILLUMINA	Illumina MiSeq	Metagenomic DNA isolation and library preparation	fastq			VP2-25-1-Day7_R2.fastq.gz
SRR22213017	SRP406567		new	PRJNA898628	SAMN31618885	VP2-25-2-Day28_R1	PTA437	Infant gut metagenome	OTHER	METAGENOMIC	other	paired	ILLUMINA	Illumina MiSeq	Metagenomic DNA isolation and library preparation	fastq			VP2-25-2-Day28_R1.fastq.gz
		Done	processed-ok			VP2-25-2-Day28_R2	PTA438	Infant gut metagenome	OTHER	METAGENOMIC	other	paired	ILLUMINA	Illumina MiSeq	Metagenomic DNA isolation and library preparation	fastq			VP2-25-2-Day28_R2.fastq.gz
SRR22213016	SRP406567		new	PRJNA898628	SAMN31618887	VP2-25-3-Day120_R1	PTA439	Infant gut metagenome	OTHER	METAGENOMIC	other	paired	ILLUMINA	Illumina MiSeq	Metagenomic DNA isolation and library preparation	fastq			VP2-25-3-Day120_R1.fastq.gz
		Done	processed-ok			VP2-25-3-Day120_R2	PTA440	Infant gut metagenome	OTHER	METAGENOMIC	other	paired	ILLUMINA	Illumina MiSeq	Metagenomic DNA isolation and library preparation	fastq			VP2-25-3-Day120_R2.fastq.gz
SRR22213014	SRP406567		new	PRJNA898628	SAMN31618889	VP2-25-4-Day365_R1	PTA441	Infant gut metagenome	OTHER	METAGENOMIC	other	paired	ILLUMINA	Illumina MiSeq	Metagenomic DNA isolation and library preparation	fastq			VP2-25-4-Day365_R1.fastq.gz
		Done	processed-ok			VP2-25-4-Day365_R2	PTA442	Infant gut metagenome	OTHER	METAGENOMIC	other	paired	ILLUMINA	Illumina MiSeq	Metagenomic DNA isolation and library preparation	fastq			VP2-25-4-Day365_R2.fastq.gz
SRR22213015	SRP406567		new	PRJNA898628	SAMN31618891	VP2-31-1-Day7_R1	PTA443	Infant gut metagenome	OTHER	METAGENOMIC	other	paired	ILLUMINA	Illumina MiSeq	Metagenomic DNA isolation and library preparation	fastq			VP2-31-1-Day7_R1.fastq.gz
		Done	processed-ok			VP2-31-1-Day7_R2	PTA444	Infant gut metagenome	OTHER	METAGENOMIC	other	paired	ILLUMINA	Illumina MiSeq	Metagenomic DNA isolation and library preparation	fastq			VP2-31-1-Day7_R2.fastq.gz
SRR22213013	SRP406567		new	PRJNA898628	SAMN31618893	VP2-31-2-Day28_R1	PTA445	Infant gut metagenome	OTHER	METAGENOMIC	other	paired	ILLUMINA	Illumina MiSeq	Metagenomic DNA isolation and library preparation	fastq			VP2-31-2-Day28_R1.fastq.gz
		Done	processed-ok			VP2-31-2-Day28_R2	PTA446	Infant gut metagenome	OTHER	METAGENOMIC	other	paired	ILLUMINA	Illumina MiSeq	Metagenomic DNA isolation and library preparation	fastq			VP2-31-2-Day28_R2.fastq.gz
SRR22213012	SRP406567		new	PRJNA898628	SAMN31618895	VP2-31-3-Day120_R1	PTA447	Infant gut metagenome	OTHER	METAGENOMIC	other	paired	ILLUMINA	Illumina MiSeq	Metagenomic DNA isolation and library preparation	fastq			VP2-31-3-Day120_R1.fastq.gz
		Done	processed-ok			VP2-31-3-Day120_R2	PTA448	Infant gut metagenome	OTHER	METAGENOMIC	other	paired	ILLUMINA	Illumina MiSeq	Metagenomic DNA isolation and library preparation	fastq			VP2-31-3-Day120_R2.fastq.gz
SRR22213011	SRP406567		new	PRJNA898628	SAMN31618897	VP2-47-1-Day7_R1	PTA449	Infant gut metagenome	OTHER	METAGENOMIC	other	paired	ILLUMINA	Illumina MiSeq	Metagenomic DNA isolation and library preparation	fastq			VP2-47-1-Day7_R1.fastq.gz
		Done	processed-ok			VP2-47-1-Day7_R2	PTA450	Infant gut metagenome	OTHER	METAGENOMIC	other	paired	ILLUMINA	Illumina MiSeq	Metagenomic DNA isolation and library preparation	fastq			VP2-47-1-Day7_R2.fastq.gz
SRR22213010	SRP406567		new	PRJNA898628	SAMN31618899	VP2-47-3-Day120_R1	PTA451	Infant gut metagenome	OTHER	METAGENOMIC	other	paired	ILLUMINA	Illumina MiSeq	Metagenomic DNA isolation and library preparation	fastq			VP2-47-3-Day120_R1.fastq.gz
		Done	processed-ok			VP2-47-3-Day120_R2	PTA452	Infant gut metagenome	OTHER	METAGENOMIC	other	paired	ILLUMINA	Illumina MiSeq	Metagenomic DNA isolation and library preparation	fastq			VP2-47-3-Day120_R2.fastq.gz
SRR22213009	SRP406567		new	PRJNA898628	SAMN31618901	VP2-47-4-Day365_R1	PTA453	Infant gut metagenome	OTHER	METAGENOMIC	other	paired	ILLUMINA	Illumina MiSeq	Metagenomic DNA isolation and library preparation	fastq			VP2-47-4-Day365_R1.fastq.gz
		Done	processed-ok			VP2-47-4-Day365_R2	PTA454	Infant gut metagenome	OTHER	METAGENOMIC	other	paired	ILLUMINA	Illumina MiSeq	Metagenomic DNA isolation and library preparation	fastq			VP2-47-4-Day365_R2.fastq.gz

## Sheet: Table S3
Annotation	Antibiotics	Class
AAC(3)-IId	aminoglycoside	aminoglycoside
AAC(6')-Ic	aminoglycoside	aminoglycoside
AAC(6')-Ie-APH(2'')-Ia	aminoglycoside	aminoglycoside
AAC(6')-Ii	aminoglycoside	aminoglycoside
AAC(6')-Iih	aminoglycoside	aminoglycoside
AAC(6')-Im	aminoglycoside	aminoglycoside
aad(6)	aminoglycoside	aminoglycoside
aadA5	Aminoglycoside	aminoglycoside
aadS	Aminoglycoside	aminoglycoside
AbaQ	Fluoroquinolone	Fluoroquinolone
abeM	MDR	MATE
abeS	MDR	SMR
ACC-1d	cephalosporin;monobactam;penam	β-lactams
ACI-1	cephalosporin;penam;penem	β-lactams
acrA	MDR	RND
acrB	MDR	RND
acrD	Aminoglycoside	aminoglycoside
acrE	MDR	RND
acrF	MDR	RND
acrS	MDR	RND
ACT-70	carbapenem;cephalosporin;cephamycin;penam	β-lactams
ADC-18	cephalosporin	β-lactams
adeF	MDR	RND
adeG	MDR	RND
adeH	MDR	RND
adeI	MDR	RND
adeJ	MDR	RND
adeK	MDR	RND
adeL	MDR	RND
ampC1	Penam	β-lactams
ampH	Penam	β-lactams
AmvA	MDR	MFS
ANT(2'')-Ia	aminoglycoside	aminoglycoside
ANT(3'')-IIa	aminoglycoside	aminoglycoside
ANT(4')-Ib	aminoglycoside	aminoglycoside
ANT(6)-Ib	aminoglycoside	aminoglycoside
ANT(9)-Ia	Aminoglycoside	aminoglycoside
APH(2'')-IIa	aminoglycoside	aminoglycoside
APH(3'')-Ib	aminoglycoside	aminoglycoside
APH(3')-IIIa	aminoglycoside	aminoglycoside
APH(6)-Id	aminoglycoside	aminoglycoside
arlR	MDR	MFS
ArnT	Peptide	Peptide
bacA	Peptide	Peptide
baeR	MDR	RND
baeS	MDR	RND
BlaZ	Penam	β-lactams
catI	Phenicol	Phenicol
catII_from_K-12	Phenicol	Phenicol
catP	Phenicol	Phenicol
catS	Phenicol	Phenicol
cat-TC	phenicol	Phenicol
CblA-1	cephalosporin	β-lactams
CDD-1	carbapenem	β-lactams
cdeA	MDR	MATE
cepA	Cephalosporin	β-lactams
CepA-49	cephalosporin	β-lactams
CfiA14	Carbapenem	β-lactams
CfxA2	Cephamycin	β-lactams
chloramphenicol_acetyltransferase	Phenicol	Phenicol
cmlA6	Phenicol	Phenicol
CMY-137	cephamycin	β-lactams
cpxA	MDR	RND
CrcB	Aminoglycoside	aminoglycoside
CRP	MDR	RND
dfrA1	Diaminopyrimidine	Diaminopyrimidine
dfrA14	Diaminopyrimidine	Diaminopyrimidine
dfrA17	Diaminopyrimidine	Diaminopyrimidine
dfrA24	Diaminopyrimidine	Diaminopyrimidine
dfrA8	Diaminopyrimidine	Diaminopyrimidine
dfrC	Diaminopyrimidine	Diaminopyrimidine
dfrE	Diaminopyrimidine	Diaminopyrimidine
dfrF	Diaminopyrimidine	Diaminopyrimidine
dfrG	Diaminopyrimidine	Diaminopyrimidine
DHA-17	cephalosporin;cephamycin	β-lactams
EC-15	cephalosporin	β-lactams
efrA	MDR	ABC
efrB	MDR	ABC
emeA	MDR	MATE
emrA	Fluoroquinolone	Fluoroquinolone
emrE	Macrolide	Macrolide
emrK	Tetracycline	Tetracycline
emrR	Fluoroquinolone	Fluoroquinolone
emrY	Tetracycline	Tetracycline
eptA	Peptide	Peptide
eptB	Peptide	Peptide
EreD	Macrolide	Macrolide
ErmA	MDR	23S ribosomal RNA methyltransferase
ErmB	MDR	23S ribosomal RNA methyltransferase
ErmC	MDR	23S ribosomal RNA methyltransferase
ErmF	MDR	23S ribosomal RNA methyltransferase
ErmG	MDR	23S ribosomal RNA methyltransferase
ErmQ	MDR	23S ribosomal RNA methyltransferase
ErmX	MDR	23S ribosomal RNA methyltransferase
evgA	MDR	MFS
evgS	MDR	MFS
floR	Phenicol	Phenicol
FosA2	Fosfomycin	Fosfomycin
FosA5	Fosfomycin	Fosfomycin
FosA6	Fosfomycin	Fosfomycin
FosA7	Fosfomycin	Fosfomycin
FosB	Fosfomycin	Fosfomycin
gadW	MDR	RND
gadX	MDR	RND
H-NS	MDR	RND
kdpE	Aminoglycoside	aminoglycoside
KpnE	MDR	MFS
KpnF	MDR	MFS
KpnG	MDR	MFS
KpnH	MDR	MFS
LmrS	MDR	MFS
lnuC	Lincosamide	Lincosamide
LnuP	Lincosamide	Lincosamide
LpsB	Peptide	Peptide
LptD	MDR	ABC
lsaA	MDR	ABC
lsaE	MDR	ABC
marA	MDR	RND
mdfA	MDR	MFS
mdtA	Aminocoumarin	Aminocoumarin
mdtB	Aminocoumarin	Aminocoumarin
mdtC	Aminocoumarin	Aminocoumarin
mdtE	MDR	MFS
mdtF	MDR	MFS
mdtG	Fosfomycin	Fosfomycin
mdtH	Fluoroquinolone	Fluoroquinolone
mdtK	Fluoroquinolone	Fluoroquinolone
mdtM	MDR	MFS
mdtN	MDR	MFS
mdtO	MDR	MFS
mdtP	MDR	MFS
mecA	Penam	β-lactams
Mef(En2)	Macrolide	Macrolide
mel	MDR	ABC
mepA	Tetracycline	Tetracycline
mepR	Tetracycline	Tetracycline
mgrA	MDR	MFS
mphA	Macrolide	Macrolide
mphC	Macrolide	Macrolide
mprF	Peptide	Peptide
msbA	Nitroimidazole	Nitroimidazole
msrA	MDR	ABC
msrC	MDR	ABC
norA	Fluoroquinolone	Fluoroquinolone
norA	MDR	MFS
OmpA	Penem	β-lactams
OmpA	cephalosporin;monobactam;penam;penem	β-lactams
OmpK37	Penem	β-lactams
oqxA	MDR	RND
oqxB	MDR	RND
OXA-500	carbapenem;cephalosporin;penam	β-lactams
OXY-6-1	cephalosporin;monobactam;penam	β-lactams
patA	Fluoroquinolone	Fluoroquinolone
patB	Fluoroquinolone	Fluoroquinolone
pmrA	Fluoroquinolone	Fluoroquinolone
pmrF	Peptide	Peptide
qacA	Fluoroquinolone	Fluoroquinolone
qacEdelta1	MDR	MFS
QnrB62	Fluoroquinolone	Fluoroquinolone
QnrD2	Fluoroquinolone	Fluoroquinolone
QnrS1	Fluoroquinolone	Fluoroquinolone
ramA	MDR	RND
RlmA(II)	MDR	23S ribosomal RNA methyltransferase
rsmA	MDR	RND
SAT-1	nucleoside	nucleoside
SAT-4	nucleoside	nucleoside
Sed1	cephalosporin;penam	β-lactams
SHV-1	carbapenem;cephalosporin;penam	β-lactams
SRT-3	cephalosporin	β-lactams
sul1	Sulfonamide	Sulfonamide
sul2	Sulfonamide	Sulfonamide
TEM-1	cephalosporin;monobactam;penam;penem	β-lactams
tet(38)	Tetracycline	Tetracycline
tet(40)	Tetracycline	Tetracycline
tet(41)	Tetracycline	Tetracycline
tet(A)	Tetracycline	Tetracycline
tet(B)	Tetracycline	Tetracycline
tet(K)	Tetracycline	Tetracycline
tet(L)	Tetracycline	Tetracycline
Tet(X1)	Tetracycline	Tetracycline
tet32	Tetracycline	Tetracycline
tet44	Tetracycline	Tetracycline
tetA(46)	Tetracycline	Tetracycline
tetA(P)	Tetracycline	Tetracycline
tetB(46)	Tetracycline	Tetracycline
tetB(P)	Tetracycline	Tetracycline
tetM	Tetracycline	Tetracycline
tetO	Tetracycline	Tetracycline
tetQ	Tetracycline	Tetracycline
tetW	Tetracycline	Tetracycline
tetX	Tetracycline	Tetracycline
tolC	MDR	RND,MFS,ABC
ugd	Peptide	Peptide
vanC	Glycopeptide	Glycopeptide
vanD	Glycopeptide	Glycopeptide
vanHB	Glycopeptide	Glycopeptide
vanHD	Glycopeptide	Glycopeptide
vanRC	Glycopeptide	Glycopeptide
vanRD	Glycopeptide	Glycopeptide
vanRG	Glycopeptide	Glycopeptide
vanSC	Glycopeptide	Glycopeptide
vanSD	Glycopeptide	Glycopeptide
vanTC	Glycopeptide	Glycopeptide
vanWG	Glycopeptide	Glycopeptide
vanXD	Glycopeptide	Glycopeptide
vanXYC	Glycopeptide	Glycopeptide
vanXYG	Glycopeptide	Glycopeptide
vanYD	Glycopeptide	Glycopeptide
yojI	Peptide	Peptide

## Sheet: Table S5
Genera	Abb.
Absiella	Abs
Acidaminococcus	Acd
Acinetobacter	Can
Actinomyces	Act
Actinotignum	Acti
Adlercreutzia	Adl
Aeriscardovia	Ars
Aerococcus	Aro
Agathobaculum	Agt
Aggregatibacter	Agg
Akkermansia	Akk
Alistipes	Ali
Allisonella	All
Anaerococcus	Anr
Anaerofilum	Aner
Anaerofustis	Anerf
Anaeroglobus	Anerg
Anaeromassilibacillus	Aners
Anaerosporobacter	Anerr
Anaerostipes	Anrs
Anaerotignum	Anem
Anaerotruncus	Anrt
Asaccharobacter	Asa
Atlantibacter	Alt
Atopobium	Atp
Bacillus	Bac
Bacteroides	Bct
Barnesiella	Brn
Bavariicoccus	Bvr
Bifidobacterium	Bfd
Bilophila	Blo
Blautia	Blt
Butyricicoccus	Bty
Butyricimonas	Btys
Campylobacter	Cam
Cellulosilyticum	Cllm
Citrobacter	Ctr
Clostridiales_unclassified	Cl_
Clostridioides	Clo
Clostridium	Clost
Collinsella	Cll
Coprobacillus	Cprs
Coprobacter	Cop
Coprococcus	Cpr
Corynebacterium	Corn
Cutibacterium	Ctb
Dermabacter	Drm
Dialister	Dia
Dorea	Dor
Dysgonomonas	Dys
Eggerthella	Egg
Eikenella	Ekn
Eisenbergiella	Esn
Enorma	Eno
Enterobacter	Entr
Enterococcus	Ent
Enterorhabdus	Ents
Erysipelatoclostridium	Ery
Escherichia	Esc
Eubacteriaceae_unclassified	Eu_
Eubacterium	Ebc
Faecalibacterium	Fcl
Finegoldia	Fng
Firmicutes_unclassified	Fr_
Flavonifractor	Flv
Fusicatenibacter	Fsc
Fusobacterium	Fsb
Gemella	Gem
Gemmiger	Gmm
Gibbsiella	Gbb
Gordonibacter	Gor
Granulicatella	Gra
Haemophilus	Hmp
Hafnia	Haf
Holdemanella	Hol
Holdemania	Hola
Hungatella	Hng
Intestinibacter	Ints
Intestinimonas	Int
Klebsiella	Klb
Kluyvera	Kly
Lachnoclostridium	Lch
Lachnospira	Lcn
Lachnospiraceae_unclassified	Lc_
Lactobacillus	Lct
Lactococcus	lcts
Lautropia	Ltr
Lawsonella	Lsn
Lawsonibacter	Lws
Leclercia	Lec
Leptotrichia	Lep
Leuconostoc	Leu
Massiliomicrobiota	Mss
Megamonas	Mga
Megasphaera	Mgs
Monoglobus	Mono
Morganella	Morg
Negativicoccus	Ngt
Neisseria	Nss
Odoribacter	Odo
Olsenella	Ols
Oribacterium	Ori
Oscillibacter	Osc
Parabacteroides	Prb
Parasutterella	Prs
Parvimonas	Prm
Pediococcus	Pdc
Peptococcus	Ppc
Peptoniphilus	Pep
Peptostreptococcaceae_unclassified	Pe_
Peptostreptococcus	Peps
Phascolarctobacterium	Pha
Pluralibacter	Plr
Porphyromonas	Prp
Prevotella	Prv
Proteobacteria_unclassified	Pr_
Proteus	pro
Pseudoflavonifractor	psf
Robinsoniella	Rob
Romboutsia	Rom
Roseburia	Rsb
Rothia	Rth
Ruminococcaceae_unclassified	Ru_
Ruminococcus	Rmn
Ruthenibacterium	Rthn
Saccharomyces	Scc
Scardovia	Sdv
Selenomonas	Slm
Sellimonas	Sll
Serratia	Srr
Slackia	Slk
Staphylococcus	Stp
Streptococcus	Str
Terrisporobacter	Trr
Trueperella	Tru
Turicibacter	Trc
Turicimonas	Trcs
Tyzzerella	Tzz
Varibaculum	vrb
Veillonella	Vll
Victivallis	Vcv
